# Supplementary material for: Hepatic Runx1t1 improves body fat index after endurance exercise in obese mice
Source: Sci Rep. 2023 Nov 8;13:19427. doi: 10.1038/s41598-023-46302-w (PMC10632374; doi:10.1038/s41598-023-46302-w)
Supplement: Supplementary file 2 — Supplementary Table 2. [file 41598_2023_46302_MOESM2_ESM.xlsx]

## Sheet: Table S1
ONTOLOGY	ID	Description	GeneRatio	BgRatio	pvalue	p.adjust	qvalue	geneID	Count
BP	GO:0032609	interferon-gamma production	5/85	138/28814	5.65e-05	0.069055	0.057818	Cd14/Spn/Arid5a/Gadd45g/Zfp683	5
BP	GO:0006591	ornithine metabolic process	2/85	10/28814	0.000381	0.16052	0.1344	Arg2/Azin2	2
BP	GO:0042088	T-helper 1 type immune response	3/85	51/28814	0.000466	0.16052	0.1344	Spn/Arid5a/Gadd45g	3
BP	GO:0030838	positive regulation of actin filament polymerization	3/85	55/28814	0.000582	0.16052	0.1344	Cracd/Ccl21a/Carmil1	3
BP	GO:0030836	positive regulation of actin filament depolymerization	2/85	13/28814	0.000657	0.16052	0.1344	Cracd/Carmil1	2
BP	GO:0010811	positive regulation of cell-substrate adhesion	4/85	140/28814	0.000797	0.162303	0.135894	Dag1/Ccl21a/Carmil1/Ecm2	4
BP	GO:1901881	positive regulation of protein depolymerization	2/85	18/28814	0.001276	0.168743	0.141286	Cracd/Carmil1	2
BP	GO:0002292	T cell differentiation involved in immune response	3/85	78/28814	0.001607	0.168743	0.141286	Spn/Clec4d/Gadd45g	3
BP	GO:0051896	regulation of protein kinase B signaling	4/85	176/28814	0.001853	0.168743	0.141286	Sesn3/Dag1/Ccl21a/Meis3	4
BP	GO:0032680	regulation of tumor necrosis factor production	4/85	185/28814	0.002222	0.168743	0.141286	Cd14/Arg2/Spn/Arid5a	4
BP	GO:0046631	alpha-beta T cell activation	4/85	186/28814	0.002265	0.168743	0.141286	Arg2/Spn/Gadd45g/Zfp683	4
BP	GO:1903555	regulation of tumor necrosis factor superfamily cytokine production	4/85	188/28814	0.002355	0.168743	0.141286	Cd14/Arg2/Spn/Arid5a	4
BP	GO:0010759	positive regulation of macrophage chemotaxis	2/85	25/28814	0.002469	0.168743	0.141286	Ccl21a/C3ar1	2
BP	GO:0045063	T-helper 1 cell differentiation	2/85	25/28814	0.002469	0.168743	0.141286	Spn/Gadd45g	2
BP	GO:0032640	tumor necrosis factor production	4/85	191/28814	0.002493	0.168743	0.141286	Cd14/Arg2/Spn/Arid5a	4
BP	GO:0071706	tumor necrosis factor superfamily cytokine production	4/85	194/28814	0.002637	0.168743	0.141286	Cd14/Arg2/Spn/Arid5a	4
BP	GO:0032273	positive regulation of protein polymerization	3/85	94/28814	0.002737	0.168743	0.141286	Cracd/Ccl21a/Carmil1	3
BP	GO:0051016	barbed-end actin filament capping	2/85	27/28814	0.002877	0.168743	0.141286	Cracd/Carmil1	2
BP	GO:0045785	positive regulation of cell adhesion	6/85	482/28814	0.003051	0.168743	0.141286	Dag1/Mmrn1/Ccl21a/Spn/Carmil1/Ecm2	6
BP	GO:0090023	positive regulation of neutrophil chemotaxis	2/85	29/28814	0.003316	0.168743	0.141286	Ccl21a/C3ar1	2
BP	GO:0043491	protein kinase B signaling	4/85	208/28814	0.003385	0.168743	0.141286	Sesn3/Dag1/Ccl21a/Meis3	4
BP	GO:0030593	neutrophil chemotaxis	3/85	103/28814	0.003543	0.168743	0.141286	Ccl21a/Cxcr1/C3ar1	3
BP	GO:0071624	positive regulation of granulocyte chemotaxis	2/85	31/28814	0.003783	0.168743	0.141286	Ccl21a/C3ar1	2
BP	GO:1905523	positive regulation of macrophage migration	2/85	31/28814	0.003783	0.168743	0.141286	Ccl21a/C3ar1	2
BP	GO:0031295	T cell costimulation	2/85	32/28814	0.004027	0.168743	0.141286	Ccl21a/Spn	2
BP	GO:0032760	positive regulation of tumor necrosis factor production	3/85	110/28814	0.00426	0.168743	0.141286	Cd14/Spn/Arid5a	3
BP	GO:0002285	lymphocyte activation involved in immune response	4/85	222/28814	0.004267	0.168743	0.141286	Spn/Clec4d/Gadd45g/Zfp683	4
BP	GO:1903557	positive regulation of tumor necrosis factor superfamily cytokine production	3/85	112/28814	0.00448	0.168743	0.141286	Cd14/Spn/Arid5a	3
BP	GO:0010758	regulation of macrophage chemotaxis	2/85	34/28814	0.004538	0.168743	0.141286	Ccl21a/C3ar1	2
BP	GO:0031294	lymphocyte costimulation	2/85	34/28814	0.004538	0.168743	0.141286	Ccl21a/Spn	2
BP	GO:2000406	positive regulation of T cell migration	2/85	34/28814	0.004538	0.168743	0.141286	Ccl21a/Spn	2
BP	GO:0010810	regulation of cell-substrate adhesion	4/85	227/28814	0.004616	0.168743	0.141286	Dag1/Ccl21a/Carmil1/Ecm2	4
BP	GO:0043243	positive regulation of protein-containing complex disassembly	2/85	35/28814	0.004804	0.168743	0.141286	Cracd/Carmil1	2
BP	GO:0035710	CD4-positive, alpha-beta T cell activation	3/85	116/28814	0.00494	0.168743	0.141286	Arg2/Spn/Gadd45g	3
BP	GO:0031589	cell-substrate adhesion	5/85	373/28814	0.004982	0.168743	0.141286	Dag1/Ccl21a/Carmil1/Fndc3b/Ecm2	5
BP	GO:0071675	regulation of mononuclear cell migration	3/85	118/28814	0.005181	0.168743	0.141286	Ccl21a/Spn/C3ar1	3
BP	GO:0050901	leukocyte tethering or rolling	2/85	37/28814	0.005356	0.168743	0.141286	Ccl21a/Spn	2
BP	GO:0090022	regulation of neutrophil chemotaxis	2/85	37/28814	0.005356	0.168743	0.141286	Ccl21a/C3ar1	2
BP	GO:2000403	positive regulation of lymphocyte migration	2/85	39/28814	0.005937	0.168743	0.141286	Ccl21a/Spn	2
BP	GO:0002286	T cell activation involved in immune response	3/85	124/28814	0.005944	0.168743	0.141286	Spn/Clec4d/Gadd45g	3
BP	GO:0032649	regulation of interferon-gamma production	3/85	125/28814	0.006077	0.168743	0.141286	Cd14/Arid5a/Zfp683	3
BP	GO:0051261	protein depolymerization	3/85	125/28814	0.006077	0.168743	0.141286	Ccsap/Cracd/Carmil1	3
BP	GO:1902624	positive regulation of neutrophil migration	2/85	40/28814	0.006237	0.168743	0.141286	Ccl21a/C3ar1	2
BP	GO:0043123	positive regulation of I-kappaB kinase/NF-kappaB signaling	3/85	127/28814	0.006349	0.168743	0.141286	Ccl21a/Clec4d/Trim30c	3
BP	GO:0071621	granulocyte chemotaxis	3/85	128/28814	0.006488	0.168743	0.141286	Ccl21a/Cxcr1/C3ar1	3
BP	GO:0032660	regulation of interleukin-17 production	2/85	41/28814	0.006545	0.168743	0.141286	Arg2/Arid5a	2
BP	GO:0051693	actin filament capping	2/85	41/28814	0.006545	0.168743	0.141286	Cracd/Carmil1	2
BP	GO:0046632	alpha-beta T cell differentiation	3/85	129/28814	0.006628	0.168743	0.141286	Spn/Gadd45g/Zfp683	3
BP	GO:1990266	neutrophil migration	3/85	130/28814	0.006771	0.168849	0.141374	Ccl21a/Cxcr1/C3ar1	3
BP	GO:0032620	interleukin-17 production	2/85	45/28814	0.007842	0.187891	0.157318	Arg2/Arid5a	2
BP	GO:1905521	regulation of macrophage migration	2/85	45/28814	0.007842	0.187891	0.157318	Ccl21a/C3ar1	2
BP	GO:0030835	negative regulation of actin filament depolymerization	2/85	47/28814	0.00853	0.19667	0.164668	Cracd/Carmil1	2
BP	GO:2000404	regulation of T cell migration	2/85	47/28814	0.00853	0.19667	0.164668	Ccl21a/Spn	2
BP	GO:0048246	macrophage chemotaxis	2/85	48/28814	0.008884	0.201037	0.168325	Ccl21a/C3ar1	2
BP	GO:0030833	regulation of actin filament polymerization	3/85	146/28814	0.009297	0.206568	0.172956	Cracd/Ccl21a/Carmil1	3
BP	GO:1903038	negative regulation of leukocyte cell-cell adhesion	3/85	147/28814	0.009471	0.206672	0.173043	Arg2/Ccl21a/Spn	3
BP	GO:0046596	regulation of viral entry into host cell	2/85	52/28814	0.010364	0.211171	0.176809	Trim30c/Ifitm6	2
BP	GO:0061756	leukocyte adhesion to vascular endothelial cell	2/85	52/28814	0.010364	0.211171	0.176809	Ccl21a/Spn	2
BP	GO:1902622	regulation of neutrophil migration	2/85	52/28814	0.010364	0.211171	0.176809	Ccl21a/C3ar1	2
BP	GO:0046328	regulation of JNK cascade	3/85	152/28814	0.010368	0.211171	0.176809	Ccl21a/Gadd45g/Marveld3	3
BP	GO:0030336	negative regulation of cell migration	4/85	292/28814	0.011011	0.22059	0.184696	Dag1/Ccl21a/Marveld3/Mcc	4
BP	GO:0002687	positive regulation of leukocyte migration	3/85	157/28814	0.011314	0.222051	0.185919	Ccl21a/Spn/C3ar1	3
BP	GO:0007015	actin filament organization	5/85	458/28814	0.01152	0.222051	0.185919	Pdlim3/Cracd/Ccl21a/Carmil1/Tnnt2	5
BP	GO:0097530	granulocyte migration	3/85	159/28814	0.011705	0.222051	0.185919	Ccl21a/Cxcr1/C3ar1	3
BP	GO:0030834	regulation of actin filament depolymerization	2/85	56/28814	0.011945	0.222051	0.185919	Cracd/Carmil1	2
BP	GO:0030217	T cell differentiation	4/85	302/28814	0.012333	0.222051	0.185919	Spn/Clec4d/Gadd45g/Zfp683	4
BP	GO:0031529	ruffle organization	2/85	57/28814	0.012356	0.222051	0.185919	Ccl21a/Carmil1	2
BP	GO:0052372	modulation by symbiont of entry into host	2/85	57/28814	0.012356	0.222051	0.185919	Trim30c/Ifitm6	2
BP	GO:2000146	negative regulation of cell motility	4/85	305/28814	0.012749	0.22566	0.188941	Dag1/Ccl21a/Marveld3/Mcc	4
BP	GO:0008064	regulation of actin polymerization or depolymerization	3/85	165/28814	0.012926	0.22566	0.188941	Cracd/Ccl21a/Carmil1	3
BP	GO:0071622	regulation of granulocyte chemotaxis	2/85	59/28814	0.013196	0.227128	0.19017	Ccl21a/C3ar1	2
BP	GO:0030832	regulation of actin filament length	3/85	168/28814	0.013563	0.227551	0.190524	Cracd/Ccl21a/Carmil1	3
BP	GO:0030042	actin filament depolymerization	2/85	60/28814	0.013626	0.227551	0.190524	Cracd/Carmil1	2
BP	GO:0030041	actin filament polymerization	3/85	169/28814	0.01378	0.227551	0.190524	Cracd/Ccl21a/Carmil1	3
BP	GO:0051271	negative regulation of cellular component movement	4/85	314/28814	0.014048	0.228893	0.191648	Dag1/Ccl21a/Marveld3/Mcc	4
BP	GO:0010171	body morphogenesis	2/85	62/28814	0.014502	0.231237	0.193611	Dag1/Tbx1	2
BP	GO:0072678	T cell migration	2/85	63/28814	0.014949	0.231237	0.193611	Ccl21a/Spn	2
BP	GO:1905517	macrophage migration	2/85	63/28814	0.014949	0.231237	0.193611	Ccl21a/C3ar1	2
BP	GO:2000401	regulation of lymphocyte migration	2/85	63/28814	0.014949	0.231237	0.193611	Ccl21a/Spn	2
BP	GO:0051494	negative regulation of cytoskeleton organization	3/85	176/28814	0.015348	0.234448	0.196299	Cracd/Carmil1/Iqschfp	3
BP	GO:0001954	positive regulation of cell-matrix adhesion	2/85	65/28814	0.015861	0.23898	0.200094	Dag1/Ccl21a	2
BP	GO:0002366	leukocyte activation involved in immune response	4/85	327/28814	0.01607	0.23898	0.200094	Spn/Clec4d/Gadd45g/Zfp683	4
BP	GO:0007254	JNK cascade	3/85	180/28814	0.016288	0.23898	0.200094	Ccl21a/Gadd45g/Marveld3	3
BP	GO:0002263	cell activation involved in immune response	4/85	331/28814	0.016727	0.23898	0.200094	Spn/Clec4d/Gadd45g/Zfp683	4
BP	GO:0043903	regulation of biological process involved in symbiotic interaction	2/85	67/28814	0.016796	0.23898	0.200094	Trim30c/Ifitm6	2
BP	GO:0071674	mononuclear cell migration	3/85	183/28814	0.017014	0.23898	0.200094	Ccl21a/Spn/C3ar1	3
BP	GO:1902905	positive regulation of supramolecular fiber organization	3/85	183/28814	0.017014	0.23898	0.200094	Cracd/Ccl21a/Carmil1	3
BP	GO:0030837	negative regulation of actin filament polymerization	2/85	68/28814	0.017272	0.239848	0.200821	Cracd/Carmil1	2
BP	GO:0042093	T-helper cell differentiation	2/85	69/28814	0.017754	0.239874	0.200842	Spn/Gadd45g	2
BP	GO:0071677	positive regulation of mononuclear cell migration	2/85	69/28814	0.017754	0.239874	0.200842	Ccl21a/Spn	2
BP	GO:0002294	CD4-positive, alpha-beta T cell differentiation involved in immune response	2/85	70/28814	0.018242	0.239874	0.200842	Spn/Gadd45g	2
BP	GO:0040013	negative regulation of locomotion	4/85	340/28814	0.018266	0.239874	0.200842	Dag1/Ccl21a/Marveld3/Mcc	4
BP	GO:0043409	negative regulation of MAPK cascade	3/85	189/28814	0.018519	0.239874	0.200842	Dag1/Dusp8/Marveld3	3
BP	GO:0002293	alpha-beta T cell differentiation involved in immune response	2/85	71/28814	0.018735	0.239874	0.200842	Spn/Gadd45g	2
BP	GO:0043122	regulation of I-kappaB kinase/NF-kappaB signaling	3/85	191/28814	0.019037	0.239874	0.200842	Ccl21a/Clec4d/Trim30c	3
BP	GO:0002287	alpha-beta T cell activation involved in immune response	2/85	72/28814	0.019234	0.239874	0.200842	Spn/Gadd45g	2
BP	GO:0010633	negative regulation of epithelial cell migration	2/85	72/28814	0.019234	0.239874	0.200842	Marveld3/Mcc	2
BP	GO:0050863	regulation of T cell activation	4/85	348/28814	0.019706	0.239874	0.200842	Arg2/Ccl21a/Spn/Zfp683	4
BP	GO:2000107	negative regulation of leukocyte apoptotic process	2/85	74/28814	0.020248	0.239874	0.200842	Arg2/Ccl21a	2
BP	GO:0042130	negative regulation of T cell proliferation	2/85	75/28814	0.020764	0.239874	0.200842	Arg2/Spn	2
BP	GO:0008154	actin polymerization or depolymerization	3/85	198/28814	0.020912	0.239874	0.200842	Cracd/Ccl21a/Carmil1	3
BP	GO:0051495	positive regulation of cytoskeleton organization	3/85	205/28814	0.022885	0.239874	0.200842	Cracd/Ccl21a/Carmil1	3
BP	GO:0031334	positive regulation of protein-containing complex assembly	3/85	206/28814	0.023175	0.239874	0.200842	Cracd/Ccl21a/Carmil1	3
BP	GO:0032872	regulation of stress-activated MAPK cascade	3/85	207/28814	0.023467	0.239874	0.200842	Ccl21a/Gadd45g/Marveld3	3
BP	GO:0022408	negative regulation of cell-cell adhesion	3/85	208/28814	0.023761	0.239874	0.200842	Arg2/Ccl21a/Spn	3
BP	GO:1901880	negative regulation of protein depolymerization	2/85	81/28814	0.023969	0.239874	0.200842	Cracd/Carmil1	2
BP	GO:0032271	regulation of protein polymerization	3/85	209/28814	0.024057	0.239874	0.200842	Cracd/Ccl21a/Carmil1	3
BP	GO:0070302	regulation of stress-activated protein kinase signaling cascade	3/85	210/28814	0.024354	0.239874	0.200842	Ccl21a/Gadd45g/Marveld3	3
BP	GO:0045123	cellular extravasation	2/85	82/28814	0.024522	0.239874	0.200842	Ccl21a/Spn	2
BP	GO:0032272	negative regulation of protein polymerization	2/85	84/28814	0.025644	0.239874	0.200842	Cracd/Carmil1	2
BP	GO:0050900	leukocyte migration	4/85	380/28814	0.026159	0.239874	0.200842	Ccl21a/Spn/Cxcr1/C3ar1	4
BP	GO:0032729	positive regulation of interferon-gamma production	2/85	86/28814	0.026785	0.239874	0.200842	Cd14/Arid5a	2
BP	GO:0060415	muscle tissue morphogenesis	2/85	86/28814	0.026785	0.239874	0.200842	Tnnt2/Tbx1	2
BP	GO:0021675	nerve development	2/85	88/28814	0.027948	0.239874	0.200842	Dag1/Tbx1	2
BP	GO:0033627	cell adhesion mediated by integrin	2/85	89/28814	0.028536	0.239874	0.200842	Mmrn1/Ccl21a	2
BP	GO:0000050	urea cycle	1/85	10/28814	0.029116	0.239874	0.200842	Arg2	1
BP	GO:0002604	regulation of dendritic cell antigen processing and presentation	1/85	10/28814	0.029116	0.239874	0.200842	Ccl21a	1
BP	GO:0002692	negative regulation of cellular extravasation	1/85	10/28814	0.029116	0.239874	0.200842	Ccl21a	1
BP	GO:0006527	arginine catabolic process	1/85	10/28814	0.029116	0.239874	0.200842	Arg2	1
BP	GO:0030049	muscle filament sliding	1/85	10/28814	0.029116	0.239874	0.200842	Tnnt2	1
BP	GO:0033152	immunoglobulin V(D)J recombination	1/85	10/28814	0.029116	0.239874	0.200842	Cyren	1
BP	GO:0043201	response to leucine	1/85	10/28814	0.029116	0.239874	0.200842	Sesn3	1
BP	GO:0048703	embryonic viscerocranium morphogenesis	1/85	10/28814	0.029116	0.239874	0.200842	Tbx1	1
BP	GO:0051001	negative regulation of nitric-oxide synthase activity	1/85	10/28814	0.029116	0.239874	0.200842	Arg2	1
BP	GO:0060022	hard palate development	1/85	10/28814	0.029116	0.239874	0.200842	Tbx1	1
BP	GO:0060982	coronary artery morphogenesis	1/85	10/28814	0.029116	0.239874	0.200842	Tbx1	1
BP	GO:0070294	renal sodium ion absorption	1/85	10/28814	0.029116	0.239874	0.200842	Wnk4	1
BP	GO:0070391	response to lipoteichoic acid	1/85	10/28814	0.029116	0.239874	0.200842	Cd14	1
BP	GO:0071223	cellular response to lipoteichoic acid	1/85	10/28814	0.029116	0.239874	0.200842	Cd14	1
BP	GO:0071233	cellular response to leucine	1/85	10/28814	0.029116	0.239874	0.200842	Sesn3	1
BP	GO:0071600	otic vesicle morphogenesis	1/85	10/28814	0.029116	0.239874	0.200842	Tbx1	1
BP	GO:0071649	regulation of chemokine (C-C motif) ligand 5 production	1/85	10/28814	0.029116	0.239874	0.200842	Arg2	1
BP	GO:0072017	distal tubule development	1/85	10/28814	0.029116	0.239874	0.200842	Wnk4	1
BP	GO:0097048	dendritic cell apoptotic process	1/85	10/28814	0.029116	0.239874	0.200842	Ccl21a	1
BP	GO:1901724	positive regulation of cell proliferation involved in kidney development	1/85	10/28814	0.029116	0.239874	0.200842	C3ar1	1
BP	GO:2000510	positive regulation of dendritic cell chemotaxis	1/85	10/28814	0.029116	0.239874	0.200842	Ccl21a	1
BP	GO:2000668	regulation of dendritic cell apoptotic process	1/85	10/28814	0.029116	0.239874	0.200842	Ccl21a	1
BP	GO:0002685	regulation of leukocyte migration	3/85	227/28814	0.029724	0.239874	0.200842	Ccl21a/Spn/C3ar1	3
BP	GO:0043242	negative regulation of protein-containing complex disassembly	2/85	91/28814	0.029728	0.239874	0.200842	Cracd/Carmil1	2
BP	GO:0030595	leukocyte chemotaxis	3/85	228/28814	0.030058	0.239874	0.200842	Ccl21a/Cxcr1/C3ar1	3
BP	GO:0043367	CD4-positive, alpha-beta T cell differentiation	2/85	92/28814	0.030332	0.239874	0.200842	Spn/Gadd45g	2
BP	GO:0050672	negative regulation of lymphocyte proliferation	2/85	92/28814	0.030332	0.239874	0.200842	Arg2/Spn	2
BP	GO:0007249	I-kappaB kinase/NF-kappaB signaling	3/85	229/28814	0.030394	0.239874	0.200842	Ccl21a/Clec4d/Trim30c	3
BP	GO:0097529	myeloid leukocyte migration	3/85	230/28814	0.030732	0.239874	0.200842	Ccl21a/Cxcr1/C3ar1	3
BP	GO:0032945	negative regulation of mononuclear cell proliferation	2/85	93/28814	0.03094	0.239874	0.200842	Arg2/Spn	2
BP	GO:0048644	muscle organ morphogenesis	2/85	94/28814	0.031553	0.239874	0.200842	Tnnt2/Tbx1	2
BP	GO:0003266	regulation of secondary heart field cardioblast proliferation	1/85	11/28814	0.031981	0.239874	0.200842	Tbx1	1
BP	GO:0009445	putrescine metabolic process	1/85	11/28814	0.031981	0.239874	0.200842	Azin2	1
BP	GO:0019627	urea metabolic process	1/85	11/28814	0.031981	0.239874	0.200842	Arg2	1
BP	GO:0035744	T-helper 1 cell cytokine production	1/85	11/28814	0.031981	0.239874	0.200842	Arid5a	1
BP	GO:0038203	TORC2 signaling	1/85	11/28814	0.031981	0.239874	0.200842	Sesn3	1
BP	GO:0045472	response to ether	1/85	11/28814	0.031981	0.239874	0.200842	Zfp683	1
BP	GO:0071609	chemokine (C-C motif) ligand 5 production	1/85	11/28814	0.031981	0.239874	0.200842	Arg2	1
BP	GO:0071941	nitrogen cycle metabolic process	1/85	11/28814	0.031981	0.239874	0.200842	Arg2	1
BP	GO:0099545	trans-synaptic signaling by trans-synaptic complex	1/85	11/28814	0.031981	0.239874	0.200842	Dag1	1
BP	GO:1901620	regulation of smoothened signaling pathway involved in dorsal/ventral neural tube patterning	1/85	11/28814	0.031981	0.239874	0.200842	Gpr161	1
BP	GO:1901879	regulation of protein depolymerization	2/85	95/28814	0.032171	0.239874	0.200842	Cracd/Carmil1	2
BP	GO:0032984	protein-containing complex disassembly	3/85	239/28814	0.033861	0.239874	0.200842	Ccsap/Cracd/Carmil1	3
BP	GO:0070664	negative regulation of leukocyte proliferation	2/85	98/28814	0.034053	0.239874	0.200842	Arg2/Spn	2
BP	GO:0032970	regulation of actin filament-based process	4/85	414/28814	0.034261	0.239874	0.200842	Cracd/Ccl21a/Carmil1/Tnnt2	4
BP	GO:0002690	positive regulation of leukocyte chemotaxis	2/85	99/28814	0.03469	0.239874	0.200842	Ccl21a/C3ar1	2
BP	GO:0000727	double-strand break repair via break-induced replication	1/85	12/28814	0.034837	0.239874	0.200842	Mcm5	1
BP	GO:0002579	positive regulation of antigen processing and presentation	1/85	12/28814	0.034837	0.239874	0.200842	Ccl21a	1
BP	GO:0003263	cardioblast proliferation	1/85	12/28814	0.034837	0.239874	0.200842	Tbx1	1
BP	GO:0003264	regulation of cardioblast proliferation	1/85	12/28814	0.034837	0.239874	0.200842	Tbx1	1
BP	GO:0031272	regulation of pseudopodium assembly	1/85	12/28814	0.034837	0.239874	0.200842	Ccl21a	1
BP	GO:0031274	positive regulation of pseudopodium assembly	1/85	12/28814	0.034837	0.239874	0.200842	Ccl21a	1
BP	GO:0033275	actin-myosin filament sliding	1/85	12/28814	0.034837	0.239874	0.200842	Tnnt2	1
BP	GO:0038094	Fc-gamma receptor signaling pathway	1/85	12/28814	0.034837	0.239874	0.200842	Clec4d	1
BP	GO:0043587	tongue morphogenesis	1/85	12/28814	0.034837	0.239874	0.200842	Tbx1	1
BP	GO:0060872	semicircular canal development	1/85	12/28814	0.034837	0.239874	0.200842	Tbx1	1
BP	GO:0072124	regulation of glomerular mesangial cell proliferation	1/85	12/28814	0.034837	0.239874	0.200842	C3ar1	1
BP	GO:1990253	cellular response to leucine starvation	1/85	12/28814	0.034837	0.239874	0.200842	Sesn3	1
BP	GO:2000508	regulation of dendritic cell chemotaxis	1/85	12/28814	0.034837	0.239874	0.200842	Ccl21a	1
BP	GO:2001054	negative regulation of mesenchymal cell apoptotic process	1/85	12/28814	0.034837	0.239874	0.200842	Tbx1	1
BP	GO:0051403	stress-activated MAPK cascade	3/85	248/28814	0.03715	0.239874	0.200842	Ccl21a/Gadd45g/Marveld3	3
BP	GO:0002430	complement receptor mediated signaling pathway	1/85	13/28814	0.037686	0.239874	0.200842	C3ar1	1
BP	GO:0002674	negative regulation of acute inflammatory response	1/85	13/28814	0.037686	0.239874	0.200842	Spn	1
BP	GO:0003096	renal sodium ion transport	1/85	13/28814	0.037686	0.239874	0.200842	Wnk4	1
BP	GO:0046642	negative regulation of alpha-beta T cell proliferation	1/85	13/28814	0.037686	0.239874	0.200842	Arg2	1
BP	GO:0051639	actin filament network formation	1/85	13/28814	0.037686	0.239874	0.200842	Carmil1	1
BP	GO:0070831	basement membrane assembly	1/85	13/28814	0.037686	0.239874	0.200842	Dag1	1
BP	GO:0071679	commissural neuron axon guidance	1/85	13/28814	0.037686	0.239874	0.200842	Dag1	1
BP	GO:0072110	glomerular mesangial cell proliferation	1/85	13/28814	0.037686	0.239874	0.200842	C3ar1	1
BP	GO:2000318	positive regulation of T-helper 17 type immune response	1/85	13/28814	0.037686	0.239874	0.200842	Arid5a	1
BP	GO:0007173	epidermal growth factor receptor signaling pathway	2/85	104/28814	0.037943	0.239874	0.200842	Fam83b/Adgre4	2
BP	GO:0046330	positive regulation of JNK cascade	2/85	105/28814	0.038607	0.239874	0.200842	Ccl21a/Gadd45g	2
BP	GO:0046718	viral entry into host cell	2/85	105/28814	0.038607	0.239874	0.200842	Trim30c/Ifitm6	2
BP	GO:0001767	establishment of lymphocyte polarity	1/85	14/28814	0.040526	0.239874	0.200842	Ccl21a	1
BP	GO:0001768	establishment of T cell polarity	1/85	14/28814	0.040526	0.239874	0.200842	Ccl21a	1
BP	GO:0002829	negative regulation of type 2 immune response	1/85	14/28814	0.040526	0.239874	0.200842	Arg2	1
BP	GO:0030644	cellular chloride ion homeostasis	1/85	14/28814	0.040526	0.239874	0.200842	Wnk4	1
BP	GO:0032769	negative regulation of monooxygenase activity	1/85	14/28814	0.040526	0.239874	0.200842	Arg2	1
BP	GO:0045060	negative thymic T cell selection	1/85	14/28814	0.040526	0.239874	0.200842	Spn	1
BP	GO:0051764	actin crosslink formation	1/85	14/28814	0.040526	0.239874	0.200842	Tnnt2	1
BP	GO:0061140	lung secretory cell differentiation	1/85	14/28814	0.040526	0.239874	0.200842	Fndc3b	1
BP	GO:1901201	regulation of extracellular matrix assembly	1/85	14/28814	0.040526	0.239874	0.200842	Dag1	1
BP	GO:2000561	regulation of CD4-positive, alpha-beta T cell proliferation	1/85	14/28814	0.040526	0.239874	0.200842	Arg2	1
BP	GO:0072676	lymphocyte migration	2/85	108/28814	0.040626	0.239874	0.200842	Ccl21a/Spn	2
BP	GO:0031098	stress-activated protein kinase signaling cascade	3/85	258/28814	0.04099	0.239874	0.200842	Ccl21a/Gadd45g/Marveld3	3
BP	GO:0044409	entry into host	2/85	109/28814	0.041308	0.239874	0.200842	Trim30c/Ifitm6	2
BP	GO:0034446	substrate adhesion-dependent cell spreading	2/85	110/28814	0.041994	0.239874	0.200842	Carmil1/Fndc3b	2
BP	GO:0002709	regulation of T cell mediated immunity	2/85	111/28814	0.042684	0.239874	0.200842	Spn/Arid5a	2
BP	GO:0001865	NK T cell differentiation	1/85	15/28814	0.043357	0.239874	0.200842	Zfp683	1
BP	GO:0006596	polyamine biosynthetic process	1/85	15/28814	0.043357	0.239874	0.200842	Azin2	1
BP	GO:0010172	embryonic body morphogenesis	1/85	15/28814	0.043357	0.239874	0.200842	Dag1	1
BP	GO:0010820	positive regulation of T cell chemotaxis	1/85	15/28814	0.043357	0.239874	0.200842	Ccl21a	1
BP	GO:0030157	pancreatic juice secretion	1/85	15/28814	0.043357	0.239874	0.200842	Wnk4	1
BP	GO:0030320	cellular monovalent inorganic anion homeostasis	1/85	15/28814	0.043357	0.239874	0.200842	Wnk4	1
BP	GO:0031269	pseudopodium assembly	1/85	15/28814	0.043357	0.239874	0.200842	Ccl21a	1
BP	GO:0034112	positive regulation of homotypic cell-cell adhesion	1/85	15/28814	0.043357	0.239874	0.200842	Mmrn1	1
BP	GO:0035739	CD4-positive, alpha-beta T cell proliferation	1/85	15/28814	0.043357	0.239874	0.200842	Arg2	1
BP	GO:0042693	muscle cell fate commitment	1/85	15/28814	0.043357	0.239874	0.200842	Tbx1	1
BP	GO:0043383	negative T cell selection	1/85	15/28814	0.043357	0.239874	0.200842	Spn	1
BP	GO:0050930	induction of positive chemotaxis	1/85	15/28814	0.043357	0.239874	0.200842	Ccl21a	1
BP	GO:0060831	smoothened signaling pathway involved in dorsal/ventral neural tube patterning	1/85	15/28814	0.043357	0.239874	0.200842	Gpr161	1
BP	GO:0071599	otic vesicle development	1/85	15/28814	0.043357	0.239874	0.200842	Tbx1	1
BP	GO:0098917	retrograde trans-synaptic signaling	1/85	15/28814	0.043357	0.239874	0.200842	Dag1	1
BP	GO:1900095	regulation of dosage compensation by inactivation of X chromosome	1/85	15/28814	0.043357	0.239874	0.200842	Kansl2	1
BP	GO:2001053	regulation of mesenchymal cell apoptotic process	1/85	15/28814	0.043357	0.239874	0.200842	Tbx1	1
BP	GO:0030098	lymphocyte differentiation	4/85	447/28814	0.043381	0.239874	0.200842	Spn/Clec4d/Gadd45g/Zfp683	4
BP	GO:2000106	regulation of leukocyte apoptotic process	2/85	113/28814	0.044078	0.240141	0.201066	Arg2/Ccl21a	2
BP	GO:0006898	receptor-mediated endocytosis	3/85	266/28814	0.044201	0.240141	0.201066	Cd14/Ccl21a/Cxcr1	3
BP	GO:0046634	regulation of alpha-beta T cell activation	2/85	115/28814	0.045488	0.240141	0.201066	Arg2/Zfp683	2
BP	GO:0001771	immunological synapse formation	1/85	16/28814	0.046181	0.240141	0.201066	Ccl21a	1
BP	GO:0002883	regulation of hypersensitivity	1/85	16/28814	0.046181	0.240141	0.201066	Spn	1
BP	GO:0010819	regulation of T cell chemotaxis	1/85	16/28814	0.046181	0.240141	0.201066	Ccl21a	1
BP	GO:0010831	positive regulation of myotube differentiation	1/85	16/28814	0.046181	0.240141	0.201066	Tbx1	1
BP	GO:0010958	regulation of amino acid import across plasma membrane	1/85	16/28814	0.046181	0.240141	0.201066	Arg2	1
BP	GO:0043981	histone H4-K5 acetylation	1/85	16/28814	0.046181	0.240141	0.201066	Kansl2	1
BP	GO:0043982	histone H4-K8 acetylation	1/85	16/28814	0.046181	0.240141	0.201066	Kansl2	1
BP	GO:0072109	glomerular mesangium development	1/85	16/28814	0.046181	0.240141	0.201066	C3ar1	1
BP	GO:0098696	regulation of neurotransmitter receptor localization to postsynaptic specialization membrane	1/85	16/28814	0.046181	0.240141	0.201066	Dag1	1
BP	GO:1901722	regulation of cell proliferation involved in kidney development	1/85	16/28814	0.046181	0.240141	0.201066	C3ar1	1
BP	GO:1903789	regulation of amino acid transmembrane transport	1/85	16/28814	0.046181	0.240141	0.201066	Arg2	1
BP	GO:0038127	ERBB signaling pathway	2/85	117/28814	0.046915	0.241425	0.202141	Fam83b/Adgre4	2
BP	GO:0031058	positive regulation of histone modification	2/85	118/28814	0.047634	0.241425	0.202141	Arid5a/Kansl2	2
BP	GO:0051897	positive regulation of protein kinase B signaling	2/85	118/28814	0.047634	0.241425	0.202141	Ccl21a/Meis3	2
BP	GO:0022600	digestive system process	2/85	119/28814	0.048358	0.241425	0.202141	Cracd/Wnk4	2
BP	GO:0051258	protein polymerization	3/85	276/28814	0.048387	0.241425	0.202141	Cracd/Ccl21a/Carmil1	3
BP	GO:0110053	regulation of actin filament organization	3/85	276/28814	0.048387	0.241425	0.202141	Cracd/Ccl21a/Carmil1	3
BP	GO:0002295	T-helper cell lineage commitment	1/85	17/28814	0.048996	0.241425	0.202141	Spn	1
BP	GO:0002468	dendritic cell antigen processing and presentation	1/85	17/28814	0.048996	0.241425	0.202141	Ccl21a	1
BP	GO:0031268	pseudopodium organization	1/85	17/28814	0.048996	0.241425	0.202141	Ccl21a	1
BP	GO:0038093	Fc receptor signaling pathway	1/85	17/28814	0.048996	0.241425	0.202141	Clec4d	1
BP	GO:0046415	urate metabolic process	1/85	17/28814	0.048996	0.241425	0.202141	Carmil1	1
BP	GO:0097152	mesenchymal cell apoptotic process	1/85	17/28814	0.048996	0.241425	0.202141	Tbx1	1
BP	GO:2000651	positive regulation of sodium ion transmembrane transporter activity	1/85	17/28814	0.048996	0.241425	0.202141	Wnk4	1
BP	GO:1902414	protein localization to cell junction	2/85	121/28814	0.049817	0.243584	0.203949	Dag1/Marveld3	2
BP	GO:0022407	regulation of cell-cell adhesion	4/85	468/28814	0.049833	0.243584	0.203949	Mmrn1/Arg2/Ccl21a/Spn	4
CC	GO:0030016	myofibril	5/87	224/28739	0.000605	0.047564	0.040606	Pdlim3/Dag1/Myom3/Tnnt2/Fbxl22	5
CC	GO:0043292	contractile fiber	5/87	237/28739	0.00078	0.047564	0.040606	Pdlim3/Dag1/Myom3/Tnnt2/Fbxl22	5
CC	GO:0062023	collagen-containing extracellular matrix	6/87	396/28739	0.001302	0.047564	0.040606	Dag1/Mmrn1/Spn/Sftpa1/Col6a5/Ecm2	6
CC	GO:0033268	node of Ranvier	2/87	19/28739	0.001498	0.047564	0.040606	Dag1/Iqschfp	2
CC	GO:0030017	sarcomere	4/87	199/28739	0.003172	0.080579	0.068791	Pdlim3/Myom3/Tnnt2/Fbxl22	4
CC	GO:0031941	filamentous actin	2/87	38/28739	0.005933	0.125591	0.107218	Pdlim3/Carmil1	2
CC	GO:0070160	tight junction	3/87	151/28739	0.010924	0.198191	0.169197	Wnk4/Marveld3/Cldn20	3
CC	GO:0044304	main axon	2/87	85/28739	0.027496	0.22747	0.194194	Dag1/Iqschfp	2
CC	GO:0061700	GATOR2 complex	1/87	10/28739	0.029868	0.22747	0.194194	Sesn3	1
CC	GO:0000235	astral microtubule	1/87	11/28739	0.032806	0.22747	0.194194	Ccsap	1
CC	GO:0001931	uropod	1/87	11/28739	0.032806	0.22747	0.194194	Spn	1
CC	GO:0031254	cell trailing edge	1/87	11/28739	0.032806	0.22747	0.194194	Spn	1
CC	GO:0031932	TORC2 complex	1/87	11/28739	0.032806	0.22747	0.194194	Sesn3	1
CC	GO:0042555	MCM complex	1/87	11/28739	0.032806	0.22747	0.194194	Mcm5	1
CC	GO:0044545	NSL complex	1/87	11/28739	0.032806	0.22747	0.194194	Kansl2	1
CC	GO:0071162	CMG complex	1/87	11/28739	0.032806	0.22747	0.194194	Mcm5	1
CC	GO:0005818	aster	1/87	12/28739	0.035735	0.22747	0.194194	Ccsap	1
CC	GO:0031261	DNA replication preinitiation complex	1/87	12/28739	0.035735	0.22747	0.194194	Mcm5	1
CC	GO:0036156	inner dynein arm	1/87	12/28739	0.035735	0.22747	0.194194	Casc1	1
CC	GO:0070938	contractile ring	1/87	13/28739	0.038655	0.22747	0.194194	Dag1	1
CC	GO:0038201	TOR complex	1/87	14/28739	0.041567	0.22747	0.194194	Sesn3	1
CC	GO:0035859	Seh1-associated complex	1/87	15/28739	0.04447	0.22747	0.194194	Sesn3	1
CC	GO:0033116	endoplasmic reticulum-Golgi intermediate compartment membrane	1/87	16/28739	0.047364	0.22747	0.194194	Azin2	1
CC	GO:0034399	nuclear periphery	2/87	115/28739	0.047645	0.22747	0.194194	Dag1/Runx1t1	2
MF	GO:0008307	structural constituent of muscle	2/82	21/28275	0.001683	0.282083	0.252744	Pdlim3/Dag1	2
MF	GO:0051393	alpha-actinin binding	2/82	30/28275	0.003428	0.282083	0.252744	Pdlim3/Dag1	2
MF	GO:0042805	actinin binding	2/82	40/28275	0.006033	0.282083	0.252744	Pdlim3/Dag1	2
MF	GO:0019869	chloride channel inhibitor activity	1/82	10/28275	0.02863	0.282083	0.252744	Wnk4	1
MF	GO:0019870	potassium channel inhibitor activity	1/82	10/28275	0.02863	0.282083	0.252744	Wnk4	1
MF	GO:0001162	RNA polymerase II intronic transcription regulatory region sequence-specific DNA binding	1/82	11/28275	0.031448	0.282083	0.252744	Tbx1	1
MF	GO:0008330	protein tyrosine/threonine phosphatase activity	1/82	11/28275	0.031448	0.282083	0.252744	Dusp8	1
MF	GO:0016813	hydrolase activity, acting on carbon-nitrogen (but not peptide) bonds, in linear amidines	1/82	11/28275	0.031448	0.282083	0.252744	Arg2	1
MF	GO:0002162	dystroglycan binding	1/82	12/28275	0.034258	0.282083	0.252744	Dag1	1
MF	GO:0004706	JUN kinase kinase kinase activity	1/82	12/28275	0.034258	0.282083	0.252744	Map3k9	1
MF	GO:0017017	MAP kinase tyrosine/serine/threonine phosphatase activity	1/82	13/28275	0.03706	0.282083	0.252744	Dusp8	1
MF	GO:0017166	vinculin binding	1/82	13/28275	0.03706	0.282083	0.252744	Dag1	1
MF	GO:0036312	phosphatidylinositol 3-kinase regulatory subunit binding	1/82	13/28275	0.03706	0.282083	0.252744	Fam83b	1
MF	GO:0004875	complement receptor activity	1/82	14/28275	0.039854	0.282083	0.252744	C3ar1	1
MF	GO:0015271	outward rectifier potassium channel activity	1/82	14/28275	0.039854	0.282083	0.252744	Kcnt1	1
MF	GO:0017081	chloride channel regulator activity	1/82	14/28275	0.039854	0.282083	0.252744	Wnk4	1
MF	GO:0051371	muscle alpha-actinin binding	1/82	14/28275	0.039854	0.282083	0.252744	Pdlim3	1
MF	GO:0003779	actin binding	4/82	444/28275	0.0403	0.282083	0.252744	Pdlim3/Dag1/Myom3/Tnnt2	4
MF	GO:0001161	intronic transcription regulatory region sequence-specific DNA binding	1/82	15/28275	0.04264	0.282083	0.252744	Tbx1	1
MF	GO:0003688	DNA replication origin binding	1/82	15/28275	0.04264	0.282083	0.252744	Mcm5	1
MF	GO:0005523	tropomyosin binding	1/82	15/28275	0.04264	0.282083	0.252744	Tnnt2	1
MF	GO:0120319	long-chain fatty acid omega-1 hydroxylase activity	1/82	15/28275	0.04264	0.282083	0.252744	Cyp2c69	1
MF	GO:0043138	3'-5' DNA helicase activity	1/82	16/28275	0.045417	0.282083	0.252744	Mcm5	1
MF	GO:0004653	polypeptide N-acetylgalactosaminyltransferase activity	1/82	17/28275	0.048187	0.282083	0.252744	Galnt18	1
MF	GO:0035613	RNA stem-loop binding	1/82	17/28275	0.048187	0.282083	0.252744	Arid5a	1
