# Supplementary material for: Hepatic Runx1t1 improves body fat index after endurance exercise in obese mice
Source: Sci Rep. 2023 Nov 8;13:19427. doi: 10.1038/s41598-023-46302-w (PMC10632374; doi:10.1038/s41598-023-46302-w)
Supplement: Supplementary file 3 — Supplementary Table 3. [file 41598_2023_46302_MOESM3_ESM.xlsx]

## Sheet: Table S2
ID	Description	GeneRatio	BgRatio	pvalue	p.adjust	qvalue	geneID	Count
mmu04064	NF-kappa B signaling pathway	3??30??	105/9000	0.004983	0.247521	0.215387	Cd14/Ccl21a/Gadd45g	3
mmu00330	Arginine and proline metabolism	2/30	54/9000	0.013805	0.247521	0.215387	Arg2/Azin2	2
mmu04514	Cell adhesion molecules	3??30??	182/9000	0.022125	0.247521	0.215387	Spn/Cd8b1/Cldn20	3
mmu05221	Acute myeloid leukemia	2/30	70/9000	0.022545	0.247521	0.215387	Cd14/Runx1t1	2
mmu04115	p53 signaling pathway	2/30	72/9000	0.023763	0.247521	0.215387	Sesn3/Gadd45g	2
mmu05133	Pertussis	2/30	77/9000	0.026926	0.247521	0.215387	Cd14/Sftpa1	2
mmu04512	ECM-receptor interaction	2/30	88/9000	0.034442	0.247521	0.215387	Dag1/Col6a5	2
mmu05410	Hypertrophic cardiomyopathy	2/30	91/9000	0.036619	0.247521	0.215387	Dag1/Tnnt2	2
mmu05202	Transcriptional misregulation in cancer	3??30??	224/9000	0.037694	0.247521	0.215387	Cd14/Gadd45g/Runx1t1	3
mmu04640	Hematopoietic cell lineage	2/30	94/9000	0.038849	0.247521	0.215387	Cd14/Cd8b1	2
mmu05414	Dilated cardiomyopathy	2/30	94/9000	0.038849	0.247521	0.215387	Dag1/Tnnt2	2
mmu04061	Viral protein interaction with cytokine and cytokine receptor	2/30	95/9000	0.039603	0.247521	0.215387	Ccl21a/Cxcr1	2
mmu05146	Amoebiasis	2/30	107/9000	0.049085	0.283181	0.246418	Cd14/Arg2	2
