# Supplementary material for: Hepatic Runx1t1 improves body fat index after endurance exercise in obese mice
Source: Sci Rep. 2023 Nov 8;13:19427. doi: 10.1038/s41598-023-46302-w (PMC10632374; doi:10.1038/s41598-023-46302-w)
Supplement: Supplementary file 4 — Supplementary Table 4. [file 41598_2023_46302_MOESM4_ESM.xlsx]

## Sheet: Table S3
ID	Description	setSize	enrichmentScore	NES	pvalue	p.adjust	qvalues	rank	leading_edge	core_enrichment
mmu05168	Herpes simplex virus 1 infection	410	-0.85868	-2.65562	1e-10	1.1e-08	6.56e-09	494	tags=49%, list=2%, signal=49%	Zfp1/Zfp101/Zfp108/Zfp109/Zfp11/Zfp111/Zfp112/Zfp113/Zfp114/Zfp119a/Zfp119b/Zfp12/Zfp120/Zfp128/Zfp13/Zfp14/Zfp141/Zfp157/Zfp160/Zfp169/Zfp180/Zfp182/Zfp184/Zfp189/Zfp212/Zfp229/Zfp235/Zfp248/Zfp251/Zfp26/Zfp266/Zfp267/Zfp27/Zfp273/Zfp275/Zfp28/Zfp282/Zfp286/Zfp30/Zfp300/Zfp316/Zfp317/Zfp324/Zfp334/Zfp354a/Zfp354b/Zfp354c/Zfp37/Zfp382/Zfp383/Zfp386/Zfp39/Zfp398/Zfp40/Zfp418/Zfp420/Zfp426/Zfp433/Z…
mmu02010	ABC transporters	44	0.934285	2.33056	1e-10	1.1e-08	6.56e-09	997	tags=91%, list=4%, signal=88%	Abca1/Abca13/Abca14/Abca17/Abca2/Abca3/Abca4/Abca5/Abca6/Abca7/Abca8a/Abca8b/Abca9/Abcb10/Abcb11/Abcb1a/Abcb1b/Abcb4/Abcb6/Abcb7/Abcb8/Abcb9/Abcc1/Abcc10/Abcc12/Abcc2/Abcc3/Abcc4/Abcc6/Abcc9/Abcd1/Abcd2/Abcd3/Abcd4/Abcg1/Abcg2/Abcg3/Abcg4/Abcg5/Abcg8
mmu00280	Valine, leucine and isoleucine degradation	53	0.860539	2.21136	1e-10	1.1e-08	6.56e-09	2428	tags=53%, list=9%, signal=48%	4930438A08Rik/Aacs/Abat/Acaa1a/Acaa1b/Acaa2/Acad8/Acadm/Acads/Acadsb/Acat1/Acat2/Acat3/Acsf3/Agxt2/Aldh1b1/Aldh2/Aldh3a2/Aldh6a1/Aldh7a1/Aldh9a1/Aox2/Aox3/Auh/Bcat1/Bcat2/Bckdha/Bckdhb
mmu00071	Fatty acid degradation	49	0.858388	2.2056	2.01e-10	1.66e-08	9.87e-09	1475	tags=59%, list=6%, signal=56%	Acaa1a/Acaa1b/Acaa2/Acadl/Acadm/Acads/Acadsb/Acadvl/Acat1/Acat2/Acat3/Acox1/Acox3/Acsbg1/Acsbg3/Acsl1/Acsl3/Acsl4/Acsl5/Acsl6/Adh1/Adh4/Adh5/Adh7/Aldh1b1/Aldh2/Aldh3a2/Aldh7a1/Aldh9a1
mmu00983	Drug metabolism - other enzymes	87	-0.76202	-2.05166	1.04e-09	6.89e-08	4.1e-08	2296	tags=33%, list=9%, signal=31%	Tk1/Tk2/Tpmt/Tymp/Uck1/Uck2/Uckl1/Ugt1a1/Ugt1a2/Ugt1a5/Ugt1a6a/Ugt1a6b/Ugt1a7c/Ugt1a8/Ugt1a9/Ugt2a1/Ugt2a3/Ugt2b1/Ugt2b34/Ugt2b35/Ugt2b36/Ugt2b37/Ugt2b38/Ugt2b5/Umps/Upb1/Upp1/Upp2/Xdh
mmu04725	Cholinergic synapse	102	0.733004	2.09548	1.79e-09	9.88e-08	5.87e-08	4131	tags=39%, list=15%, signal=33%	Ache/Adcy1/Adcy2/Adcy3/Adcy4/Adcy5/Adcy6/Adcy7/Adcy8/Adcy9/Akt1/Akt2/Akt3/Atf4/Bcl2/Cacna1a/Cacna1b/Cacna1c/Cacna1d/Cacna1f/Cacna1s/Camk2a/Camk2b/Camk2d/Camk2g/Camk4/Chrm1/Chrm2/Chrm3/Chrm4/Chrm5/Chrna4/Chrnb2/Creb1/Creb3/Creb3l1/Creb3l2/Creb3l3/Creb3l4/Creb5
mmu03010	Ribosome	171	-0.65723	-1.89357	2.91e-09	1.38e-07	8.19e-08	8624	tags=92%, list=32%, signal=63%	Mrpl1/Mrpl10/Mrpl11/Mrpl12/Mrpl13/Mrpl14/Mrpl15/Mrpl16/Mrpl17/Mrpl18/Mrpl19/Mrpl2/Mrpl20/Mrpl21/Mrpl22/Mrpl23/Mrpl24/Mrpl27/Mrpl28/Mrpl3/Mrpl30/Mrpl32/Mrpl33/Mrpl34/Mrpl35/Mrpl36/Mrpl4/Mrpl9/Mrps10/Mrps11/Mrps12/Mrps14/Mrps15/Mrps16/Mrps17/Mrps18a/Mrps18c/Mrps2/Mrps21/Mrps5/Mrps6/Mrps7/Mrps9/mt-Rnr1/n-R5s100/n-R5s103/n-R5s104/n-R5s105/n-R5s108/n-R5s110/n-R5s111/n-R5s113/n-R5s117/n-R5s121/n-R5s122…
mmu00620	Pyruvate metabolism	42	0.875314	2.15085	3.88e-09	1.6e-07	9.54e-08	1475	tags=48%, list=6%, signal=45%	Acaca/Acacb/Acat1/Acat2/Acat3/Acot12/Acss1/Acss2/Acyp1/Acyp2/Adh1/Adh4/Adh5/Adh7/Akr1a1/Aldh1b1/Aldh2/Aldh3a2/Aldh7a1/Aldh9a1
mmu04270	Vascular smooth muscle contraction	124	0.685665	2.009	6.58e-09	2.42e-07	1.44e-07	2833	tags=32%, list=11%, signal=29%	Acta2/Actg2/Adcy1/Adcy2/Adcy3/Adcy4/Adcy5/Adcy6/Adcy7/Adcy8/Adcy9/Adm/Adm2/Adora2a/Adora2b/Adra1a/Adra1b/Adra1d/Agt/Agtr1a/Agtr1b/Araf/Arhgef1/Arhgef11/Arhgef12/Avpr1a/Braf/Cacna1c/Cacna1d/Cacna1f/Cacna1s/Calca/Calcb/Calcrl/Cald1/Calm1/Calm2/Calm3/Calml3/Calml4
mmu04925	Aldosterone synthesis and secretion	93	0.737837	2.08395	1.84e-08	6.11e-07	3.63e-07	4569	tags=61%, list=17%, signal=51%	Adcy1/Adcy2/Adcy3/Adcy4/Adcy5/Adcy6/Adcy7/Adcy8/Adcy9/Agt/Agtr1a/Agtr1b/Atf1/Atf2/Atf4/Atf6b/Atp1a1/Atp1a2/Atp1a3/Atp1a4/Atp1b1/Atp1b2/Atp1b3/Atp1b4/Atp2b1/Atp2b2/Atp2b3/Atp2b4/Cacna1c/Cacna1d/Cacna1f/Cacna1g/Cacna1h/Cacna1i/Cacna1s/Calm1/Calm2/Calm3/Calml3/Calml4/Camk1/Camk2a/Camk2b/Camk2d/Camk2g/Camk4/Creb1/Creb3/Creb3l1/Creb3l2/Creb3l3/Creb3l4/Creb5/Cyp11a1/Cyp21a1/Dagla/Daglb
mmu04713	Circadian entrainment	91	0.725412	2.03705	5.02e-08	1.51e-06	8.98e-07	2845	tags=27%, list=11%, signal=25%	Adcy1/Adcy10/Adcy2/Adcy3/Adcy4/Adcy5/Adcy6/Adcy7/Adcy8/Adcy9/Adcyap1r1/Cacna1c/Cacna1d/Cacna1g/Cacna1h/Cacna1i/Calm1/Calm2/Calm3/Calml3/Calml4/Camk2a/Camk2b/Camk2d/Camk2g
mmu01212	Fatty acid metabolism	59	0.797767	2.07644	1.37e-07	3.77e-06	2.24e-06	1113	tags=37%, list=4%, signal=36%	Acaa1a/Acaa1b/Acaa2/Acaca/Acadl/Acadm/Acads/Acadsb/Acadvl/Acat1/Acat2/Acat3/Acox1/Acox3/Acsbg1/Acsbg3/Acsf3/Acsl1/Acsl3/Acsl4/Acsl5/Acsl6
mmu04914	Progesterone-mediated oocyte maturation	86	0.714414	1.99169	2.31e-07	5.47e-06	3.25e-06	4076	tags=50%, list=15%, signal=43%	Adcy1/Adcy2/Adcy3/Adcy4/Adcy5/Adcy6/Adcy7/Adcy8/Adcy9/Akt1/Akt2/Akt3/Anapc1/Anapc10/Anapc11/Anapc13/Anapc15/Anapc16/Anapc2/Anapc4/Anapc5/Anapc7/Araf/Aurka/Braf/Bub1/Ccna1/Ccna2/Ccnb1/Ccnb2/Cdc16/Cdc23/Cdc25a/Cdc25b/Cdc25c/Cdc26/Cdc27/Cdk1/Cdk2/Cpeb1/Cpeb2/Cpeb3/Cpeb4
mmu04120	Ubiquitin mediated proteolysis	141	-0.6487	-1.82315	2.25e-07	5.47e-06	3.25e-06	1795	tags=38%, list=7%, signal=36%	Traf6/Trim32/Trim37/Trip12/Uba1/Uba1y/Uba2/Uba3/Uba52/Uba6/Ubb/Ubc/Ube2a/Ube2b/Ube2c/Ube2d1/Ube2d2a/Ube2d2b/Ube2d3/Ube2e1/Ube2e2/Ube2e3/Ube2f/Ube2g1/Ube2g2/Ube2h/Ube2i/Ube2j1/Ube2j2/Ube2k/Ube2l3/Ube2l6/Ube2m/Ube2n/Ube2o/Ube2q1/Ube2q2/Ube2ql1/Ube2r2/Ube2s/Ube2u/Ube2w/Ube2z/Ube3a/Ube3b/Ube3c/Ube4a/Ube4b/Ubox5/Ubr5/Vhl/Wwp1/Wwp2/Xiap
mmu00010	Glycolysis / Gluconeogenesis	64	0.756008	2.00936	4.16e-07	8.61e-06	5.12e-06	1480	tags=34%, list=6%, signal=33%	Acss1/Acss2/Adh1/Adh4/Adh5/Adh7/Adpgk/Akr1a1/Aldh1b1/Aldh2/Aldh3a1/Aldh3a2/Aldh3b1/Aldh3b2/Aldh3b3/Aldh7a1/Aldh9a1/Aldoa/Aldoart1/Aldoart2/Aldob/Aldoc
mmu04261	Adrenergic signaling in cardiomyocytes	141	0.626553	1.86229	3.97e-07	8.61e-06	5.12e-06	2845	tags=47%, list=11%, signal=42%	Actc1/Adcy1/Adcy2/Adcy3/Adcy4/Adcy5/Adcy6/Adcy7/Adcy8/Adcy9/Adra1a/Adra1b/Adra1d/Adrb1/Adrb2/Agt/Agtr1a/Agtr1b/Akt1/Akt2/Akt3/Atf2/Atf4/Atf6b/Atp1a1/Atp1a2/Atp1a3/Atp1a4/Atp1b1/Atp1b2/Atp1b3/Atp1b4/Atp2a1/Atp2a2/Atp2a3/Atp2b1/Atp2b2/Atp2b3/Atp2b4/Bcl2/Cacna1c/Cacna1d/Cacna1f/Cacna1s/Cacna2d1/Cacna2d2/Cacna2d4/Cacnb1/Cacnb2/Cacnb3/Cacnb4/Cacng1/Cacng3/Cacng4/Cacng5/Cacng7/Cacng8/Calm1/Calm2/Calm3/…
mmu04971	Gastric acid secretion	69	0.737885	1.98863	4.61e-07	8.97e-06	5.33e-06	3664	tags=48%, list=14%, signal=41%	Actb/Actg1/Adcy1/Adcy2/Adcy3/Adcy4/Adcy5/Adcy6/Adcy7/Adcy8/Adcy9/Atp1a1/Atp1a2/Atp1a3/Atp1a4/Atp1b1/Atp1b2/Atp1b3/Atp1b4/Atp4a/Calm1/Calm2/Calm3/Calml3/Calml4/Camk2a/Camk2b/Camk2d/Camk2g/Car2/Cckbr/Cftr/Chrm3
mmu04022	cGMP-PKG signaling pathway	157	0.611408	1.84404	1.01e-06	1.86e-05	1.11e-05	2833	tags=34%, list=11%, signal=31%	Adcy1/Adcy2/Adcy3/Adcy4/Adcy5/Adcy6/Adcy7/Adcy8/Adcy9/Adora1/Adora3/Adra1a/Adra1b/Adra1d/Adra2a/Adra2b/Adra2c/Adrb1/Adrb2/Adrb3/Agtr1a/Agtr1b/Akt1/Akt2/Akt3/Atf2/Atf4/Atf6b/Atp1a1/Atp1a2/Atp1a3/Atp1a4/Atp1b1/Atp1b2/Atp1b3/Atp1b4/Atp2a1/Atp2a2/Atp2a3/Atp2b1/Atp2b2/Atp2b3/Atp2b4/Bad/Bdkrb2/Cacna1c/Cacna1d/Cacna1f/Cacna1s/Calm1/Calm2/Calm3/Calml3/Calml4
mmu04142	Lysosome	128	0.621304	1.83576	2.45e-06	4.27e-05	2.54e-05	4287	tags=47%, list=16%, signal=40%	Abca2/Abcb9/Acp2/Acp5/Aga/Ap1b1/Ap1g1/Ap1g2/Ap1m1/Ap1m2/Ap1s1/Ap1s2/Ap1s3/Ap3b1/Ap3b2/Ap3d1/Ap3m1/Ap3m2/Ap3s1/Ap3s2/Ap4b1/Ap4e1/Ap4m1/Ap4s1/Arsa/Arsb/Arsg/Asah1/Atp6ap1/Atp6v0a1/Atp6v0a2/Atp6v0a4/Atp6v0b/Atp6v0c/Atp6v0d1/Atp6v0d2/Atp6v1h/Cd164/Cd63/Cd68/Cln3/Cln5/Clta/Cltb/Cltc/Ctns/Ctsa/Ctsb/Ctsc/Ctsd/Ctse/Ctsf/Ctsg/Ctsh/Ctsk/Ctsl/Ctso/Ctss/Ctsw/Ctsz
mmu00380	Tryptophan metabolism	41	0.79823	1.96288	3.94e-06	6.52e-05	3.88e-05	1679	tags=41%, list=6%, signal=39%	4930438A08Rik/Aadat/Aanat/Acat1/Acat2/Acat3/Acmsd/Afmid/Aldh1b1/Aldh2/Aldh3a2/Aldh7a1/Aldh8a1/Aldh9a1/Aoc1/Aox2/Aox3
mmu04923	Regulation of lipolysis in adipocytes	51	0.75538	1.94113	5.46e-06	8.6e-05	5.12e-05	1789	tags=35%, list=7%, signal=33%	Abhd5/Adcy1/Adcy2/Adcy3/Adcy4/Adcy5/Adcy6/Adcy7/Adcy8/Adcy9/Adora1/Adrb1/Adrb2/Adrb3/Akt1/Akt2/Akt3/Aqp7
mmu00650	Butanoate metabolism	26	0.851641	1.94816	9.09e-06	0.000137	8.13e-05	1471	tags=42%, list=6%, signal=40%	Aacs/Abat/Acads/Acat1/Acat2/Acat3/Acsm1/Acsm2/Acsm3/Acsm5/Aldh5a1
mmu05204	Chemical carcinogenesis - DNA adducts	72	-0.70779	-1.84931	1.23e-05	0.000177	0.000106	2851	tags=29%, list=11%, signal=26%	Sult1a1/Sult2a1/Sult2a7/Sult2a8/Ugt1a1/Ugt1a2/Ugt1a5/Ugt1a6a/Ugt1a6b/Ugt1a7c/Ugt1a8/Ugt1a9/Ugt2a1/Ugt2a3/Ugt2b1/Ugt2b34/Ugt2b35/Ugt2b36/Ugt2b37/Ugt2b38/Ugt2b5
mmu04970	Salivary secretion	70	0.704851	1.90625	1.48e-05	0.000204	0.000121	2854	tags=50%, list=11%, signal=45%	Adcy1/Adcy2/Adcy3/Adcy4/Adcy5/Adcy6/Adcy7/Adcy8/Adcy9/Adra1a/Adra1b/Adra1d/Adrb1/Adrb2/Adrb3/Amy1/Atp1a1/Atp1a2/Atp1a3/Atp1a4/Atp1b1/Atp1b2/Atp1b3/Atp1b4/Atp2b1/Atp2b2/Atp2b3/Atp2b4/Bst1/Calm1/Calm2/Calm3/Calml3/Calml4/Camp
mmu04927	Cortisol synthesis and secretion	62	0.716769	1.89414	1.69e-05	0.000224	0.000133	4375	tags=52%, list=16%, signal=43%	Adcy1/Adcy2/Adcy3/Adcy4/Adcy5/Adcy6/Adcy7/Adcy8/Adcy9/Agt/Agtr1a/Agtr1b/Atf2/Atf4/Atf6b/Cacna1c/Cacna1d/Cacna1f/Cacna1g/Cacna1h/Cacna1i/Cacna1s/Creb1/Creb3/Creb3l1/Creb3l2/Creb3l3/Creb3l4/Creb5/Cyp11a1/Cyp17a1/Cyp21a1
mmu00561	Glycerolipid metabolism	56	0.740713	1.91061	1.81e-05	0.000226	0.000134	1475	tags=30%, list=6%, signal=29%	Abhd16a/Agk/Agpat1/Agpat2/Agpat3/Agpat4/Agpat5/Akr1a1/Akr1b10/Akr1b3/Akr1b7/Akr1b8/Aldh1b1/Aldh2/Aldh3a2/Aldh7a1/Aldh9a1
mmu04921	Oxytocin signaling pathway	142	0.573596	1.70573	1.84e-05	0.000226	0.000134	3403	tags=30%, list=13%, signal=27%	Actb/Actg1/Adcy1/Adcy2/Adcy3/Adcy4/Adcy5/Adcy6/Adcy7/Adcy8/Adcy9/Cacna1c/Cacna1d/Cacna1f/Cacna1s/Cacna2d1/Cacna2d2/Cacna2d4/Cacnb1/Cacnb2/Cacnb3/Cacnb4/Cacng1/Cacng3/Cacng4/Cacng5/Cacng7/Cacng8/Calm1/Calm2/Calm3/Calml3/Calml4/Camk1/Camk2a/Camk2b/Camk2d/Camk2g/Camk4/Camkk2/Ccnd1/Cd38/Cdkn1a
mmu04913	Ovarian steroidogenesis	48	0.750295	1.9095	2.18e-05	0.000257	0.000153	4433	tags=54%, list=17%, signal=45%	Acot1/Acot2/Acot3/Acot4/Acot5/Adcy1/Adcy2/Adcy3/Adcy4/Adcy5/Adcy6/Adcy7/Adcy8/Adcy9/Alox5/Bmp15/Bmp6/Cga/Cyp11a1/Cyp17a1/Cyp1a1/Cyp1b1/Cyp2j5/Cyp2j6/Cyp2j8/Cyp2j9
mmu00061	Fatty acid biosynthesis	17	0.903643	1.89953	2.71e-05	0.000299	0.000178	1113	tags=59%, list=4%, signal=56%	Acaca/Acacb/Acsbg1/Acsbg3/Acsf3/Acsl1/Acsl3/Acsl4/Acsl5/Acsl6
mmu00230	Purine metabolism	122	0.600702	1.76276	2.64e-05	0.000299	0.000178	2069	tags=23%, list=8%, signal=21%	Ada/Adcy1/Adcy10/Adcy2/Adcy3/Adcy4/Adcy5/Adcy6/Adcy7/Adcy8/Adcy9/Adk/Adprm/Adsl/Adss/Adssl1/Ak1/Ak2/Ak3/Ak4/Ak5/Ak6/Ak7/Ak8/Ampd2/Ampd3/Aprt/Atic
mmu05032	Morphine addiction	82	0.647914	1.79438	3.35e-05	0.000357	0.000212	2785	tags=17%, list=10%, signal=15%	Adcy1/Adcy2/Adcy3/Adcy4/Adcy5/Adcy6/Adcy7/Adcy8/Adcy9/Adora1/Arrb1/Arrb2/Cacna1a/Cacna1b
mmu04130	SNARE interactions in vesicular transport	33	-0.801	-1.84265	4.73e-05	0.000475	0.000282	3511	tags=82%, list=13%, signal=71%	Snap23/Snap29/Stx11/Stx16/Stx17/Stx18/Stx19/Stx1a/Stx1b/Stx2/Stx3/Stx4a/Stx5a/Stx6/Stx7/Stx8/Use1/Vamp1/Vamp2/Vamp3/Vamp4/Vamp5/Vamp7/Vamp8/Vti1a/Vti1b/Ykt6
mmu00860	Porphyrin metabolism	41	-0.75871	-1.83196	4.66e-05	0.000475	0.000282	1234	tags=46%, list=5%, signal=44%	Ugt1a1/Ugt1a2/Ugt1a5/Ugt1a6a/Ugt1a6b/Ugt1a7c/Ugt1a8/Ugt1a9/Ugt2a1/Ugt2a3/Ugt2b1/Ugt2b34/Ugt2b35/Ugt2b36/Ugt2b37/Ugt2b38/Ugt2b5/Urod/Uros
mmu04024	cAMP signaling pathway	187	0.53517	1.63095	5.24e-05	0.00051	0.000303	4141	tags=39%, list=15%, signal=33%	Abcc4/Acox1/Acox3/Adcy1/Adcy10/Adcy2/Adcy3/Adcy4/Adcy5/Adcy6/Adcy7/Adcy8/Adcy9/Adcyap1r1/Adora1/Adora2a/Adrb1/Adrb2/Afdn/Akt1/Akt2/Akt3/Amh/Arap3/Atp1a1/Atp1a2/Atp1a3/Atp1a4/Atp1b1/Atp1b2/Atp1b3/Atp1b4/Atp2a1/Atp2a2/Atp2a3/Atp2b1/Atp2b2/Atp2b3/Atp2b4/Bad/Bdnf/Braf/Cacna1c/Cacna1d/Cacna1f/Cacna1s/Calm1/Calm2/Calm3/Calml3/Calml4/Camk2a/Camk2b/Camk2d/Camk2g/Camk4/Cftr/Cga/Chrm1/Chrm2/Cnga2/Cnga4/Cng…
mmu04924	Renin secretion	64	0.684416	1.81908	6.65e-05	0.000629	0.000374	4275	tags=41%, list=16%, signal=34%	Ace/Adcy5/Adcy6/Adcyap1r1/Adora1/Adrb1/Adrb2/Adrb3/Agt/Agtr1a/Agtr1b/Aqp1/Cacna1c/Cacna1d/Cacna1f/Cacna1s/Calm1/Calm2/Calm3/Calml3/Calml4/Clca1/Clca3a1/Clca3a2/Creb1/Ctsb
mmu04146	Peroxisome	84	0.648995	1.80705	7.32e-05	0.000673	0.0004	1519	tags=24%, list=6%, signal=23%	Abcd1/Abcd2/Abcd3/Abcd4/Acaa1a/Acaa1b/Acnat1/Acnat2/Acot8/Acox1/Acox2/Acox3/Acsl1/Acsl3/Acsl4/Acsl5/Acsl6/Agps/Agxt/Amacr
mmu03022	Basal transcription factors	40	-0.77038	-1.85509	0.000116	0.001037	0.000617	2713	tags=50%, list=10%, signal=45%	Taf1/Taf10/Taf11/Taf12/Taf13/Taf15/Taf2/Taf3/Taf4/Taf4b/Taf5/Taf5l/Taf6/Taf6l/Taf7/Taf8/Taf9/Taf9b/Tbp/Tbpl1
mmu00970	Aminoacyl-tRNA biosynthesis	60	-0.70192	-1.80608	0.000139	0.001207	0.000718	2661	tags=42%, list=10%, signal=38%	Tars/Tars2/Tarsl2/TrnA/TrnC/TrnD/TrnF/TrnG/TrnH/TrnI/TrnK/TrnL2/TrnR/TrnS1/TrnS2/TrnT/TrnV/TrnW/TrnY/Vars/Vars2/Wars/Wars2/Yars/Yars2
mmu00250	Alanine, aspartate and glutamate metabolism	37	0.771704	1.8682	0.000177	0.001428	0.000849	2022	tags=38%, list=8%, signal=35%	4930438A08Rik/Abat/Adsl/Adss/Adssl1/Agxt/Agxt2/Aldh4a1/Aldh5a1/Asl/Asns/Aspa/Asrgl1/Ass1
mmu04912	GnRH signaling pathway	84	0.632103	1.76002	0.000175	0.001428	0.000849	2845	tags=27%, list=11%, signal=25%	Adcy1/Adcy2/Adcy3/Adcy4/Adcy5/Adcy6/Adcy7/Adcy8/Adcy9/Atf4/Cacna1c/Cacna1d/Cacna1f/Cacna1s/Calm1/Calm2/Calm3/Calml3/Calml4/Camk2a/Camk2b/Camk2d/Camk2g
mmu05416	Viral myocarditis	69	0.65123	1.75509	0.000171	0.001428	0.000849	5369	tags=35%, list=20%, signal=28%	Abl1/Abl2/Actb/Actg1/Bid/Casp3/Casp8/Casp9/Cav1/Ccnd1/Cd28/Cd40/Cd40lg/Cd55/Cd55b/Cd80/Cd86/Cxadr/Cycs/Dag1/Dmd/Eif4g1/Eif4g2/Eif4g3
mmu05321	Inflammatory bowel disease	52	-0.71056	-1.78921	0.000202	0.001551	0.000923	3618	tags=33%, list=14%, signal=28%	Rela/Rora/Rorc/Smad2/Smad3/Stat1/Stat3/Stat4/Stat6/Tbx21/Tgfb1/Tgfb2/Tgfb3/Tlr2/Tlr4/Tlr5/Tnf
mmu05322	Systemic lupus erythematosus	126	0.558772	1.64166	0.000199	0.001551	0.000923	3292	tags=19%, list=12%, signal=17%	Actn1/Actn4/C1qa/C1qb/C1qc/C1ra/C1rb/C1s1/C1s2/C2/C3/C4a/C4b/C6/C7/C8a/C8b/C8g/C9/Cd28/Cd40/Cd40lg/Cd80/Cd86
mmu04911	Insulin secretion	74	0.626509	1.70959	0.000367	0.002764	0.001644	4131	tags=50%, list=15%, signal=42%	Adcy1/Adcy2/Adcy3/Adcy4/Adcy5/Adcy6/Adcy7/Adcy8/Adcy9/Adcyap1r1/Atf2/Atf4/Atf6b/Atp1a1/Atp1a2/Atp1a3/Atp1a4/Atp1b1/Atp1b2/Atp1b3/Atp1b4/Cacna1c/Cacna1d/Cacna1f/Cacna1s/Camk2a/Camk2b/Camk2d/Camk2g/Chrm3/Creb1/Creb3/Creb3l1/Creb3l2/Creb3l3/Creb3l4/Creb5
mmu00630	Glyoxylate and dicarboxylate metabolism	31	0.762442	1.79197	0.000536	0.003941	0.002344	1549	tags=32%, list=6%, signal=30%	Acat1/Acat2/Acat3/Aco1/Aco2/Acss1/Acss2/Afmid/Agxt/Amt
mmu05022	Pathways of neurodegeneration - multiple diseases	433	-0.44438	-1.37693	0.000607	0.004369	0.002598	1970	tags=16%, list=7%, signal=15%	Tnf/Tnfrsf1a/Tnfrsf1b/Tomm40/Tomm40l/Traf2/Trap1/Trpc3/Tuba1a/Tuba1b/Tuba1c/Tuba3a/Tuba3b/Tuba4a/Tuba8/Tubal3/Tubb1/Tubb2a/Tubb2b/Tubb3/Tubb4a/Tubb4b/Tubb5/Tubb6/Uba1/Uba1y/Uba52/Ubb/Ubc/Ube2g1/Ube2g2/Ube2j1/Ube2j2/Ube2l3/Ube2l6/Uchl1/Ulk1/Ulk2/Uqcr10/Uqcr11/Uqcrb/Uqcrc1/Uqcrc2/Uqcrfs1/Uqcrh/Uqcrq/Vapb/Vcp/Vdac1/Vdac2/Vdac3/Wdr41/Wipi1/Wipi2/Wnt11/Wnt16/Wnt2/Wnt2b/Wnt4/Wnt5a/Wnt5b/Wnt6/Wnt7b/Wnt8…
mmu00410	beta-Alanine metabolism	31	0.75625	1.77741	0.000658	0.004595	0.002733	1676	tags=52%, list=6%, signal=48%	Abat/Acads/Acox1/Acox3/Aldh1b1/Aldh2/Aldh3a1/Aldh3a2/Aldh3b1/Aldh3b2/Aldh3b3/Aldh6a1/Aldh7a1/Aldh9a1/Aoc2/Aoc3
mmu04141	Protein processing in endoplasmic reticulum	162	-0.5444	-1.55122	0.000666	0.004595	0.002733	4530	tags=36%, list=17%, signal=30%	Sar1a/Sar1b/Sec13/Sec23a/Sec23b/Sec24a/Sec24b/Sec24c/Sec24d/Sec31a/Sec31b/Sec61a1/Sec61a2/Sec61b/Sec61g/Sec62/Sec63/Sel1l/Selenos/Sil1/Skp1/Ssr1/Ssr2/Ssr3/Ssr4/Stt3a/Stt3b/Stub1/Svip/Syvn1/Traf2/Tram1/Tram1l1/Tusc3/Txndc5/Ube2d1/Ube2d2a/Ube2d2b/Ube2d3/Ube2g1/Ube2g2/Ube2j1/Ube2j2/Ube4b/Ubqln1/Ubqln2/Ubqln4/Ubxn1/Ubxn2a/Ubxn4/Ubxn6/Ubxn8/Ufd1/Uggt1/Uggt2/Vcp/Wfs1/Xbp1/Yod1
mmu03008	Ribosome biogenesis in eukaryotes	114	-0.57852	-1.58938	0.000704	0.004659	0.002771	8264	tags=74%, list=31%, signal=51%	n-R5s100/n-R5s103/n-R5s104/n-R5s105/n-R5s108/n-R5s110/n-R5s111/n-R5s113/n-R5s117/n-R5s121/n-R5s122/n-R5s123/n-R5s124/n-R5s128/n-R5s133/n-R5s134/n-R5s136/n-R5s138/n-R5s139/n-R5s141/n-R5s142/n-R5s143/n-R5s144/n-R5s146/n-R5s149/Nat10/Nhp2/Nmd3/Nob1/Nol6/Nop10/Nop56/Nop58/Nvl/Nxf1/Nxf2/Nxf7/Nxt1/Nxt2/Pop1/Pop4/Pop5/Pop7/Pwp2/Ran/Rasl2-9/Rbm28/Rcl1/Rexo1/Rexo2/Rexo5/Riok1/Riok2/Rmrp/Rn5s/Rpp25/Rpp25l/…
mmu04723	Retrograde endocannabinoid signaling	131	0.528208	1.55883	0.000692	0.004659	0.002771	2793	tags=12%, list=10%, signal=11%	Abhd6/Adcy1/Adcy2/Adcy3/Adcy4/Adcy5/Adcy6/Adcy7/Adcy8/Adcy9/Cacna1a/Cacna1b/Cacna1c/Cacna1d/Cacna1f/Cacna1s
mmu01200	Carbon metabolism	115	0.548533	1.59683	0.000731	0.004747	0.002823	1549	tags=17%, list=6%, signal=16%	Acads/Acat1/Acat2/Acat3/Aco1/Aco2/Acox1/Acox3/Acss1/Acss2/Adh5/Adpgk/Agxt/Aldh6a1/Aldoa/Aldoart1/Aldoart2/Aldob/Aldoc/Amt
mmu01040	Biosynthesis of unsaturated fatty acids	32	0.769836	1.81947	0.000798	0.00508	0.003021	1096	tags=38%, list=4%, signal=36%	Acaa1a/Acaa1b/Acnat1/Acnat2/Acot1/Acot2/Acot3/Acot4/Acot5/Acot7/Acox1/Acox3
mmu03040	Spliceosome	131	-0.55548	-1.54403	0.000861	0.005376	0.003197	6302	tags=60%, list=24%, signal=46%	Ppie/Ppih/Ppil1/Pqbp1/Prpf18/Prpf19/Prpf3/Prpf31/Prpf38a/Prpf38b/Prpf4/Prpf40a/Prpf40b/Prpf6/Prpf8/Puf60/Rbm17/Rbm22/Rbm25/Rbm8a/Rbmx/Rnu2-10/Rnu5g/Rp9/Sart1/Sf3a1/Sf3a2/Sf3a3/Sf3b1/Sf3b2/Sf3b3/Sf3b4/Sf3b5/Sf3b6/Slu7/Smndc1/Snrnp200/Snrnp27/Snrnp40/Snrnp70/Snrpa/Snrpa1/Snrpb/Snrpb2/Snrpc/Snrpd1/Snrpd2/Snrpd3/Snrpe/Snrpf/Snrpg/Snu13/Snw1/Srsf1/Srsf10/Srsf2/Srsf3/Srsf4/Srsf5/Srsf6/Srsf7/Srsf9/Syf2/…
mmu04915	Estrogen signaling pathway	108	0.544482	1.56723	0.000885	0.005427	0.003227	4277	tags=27%, list=16%, signal=23%	Adcy1/Adcy2/Adcy3/Adcy4/Adcy5/Adcy6/Adcy7/Adcy8/Adcy9/Akt1/Akt2/Akt3/Atf2/Atf4/Atf6b/Bcl2/Calm1/Calm2/Calm3/Calml3/Calml4/Creb1/Creb3/Creb3l1/Creb3l2/Creb3l3/Creb3l4/Creb5/Ctsd
mmu04640	Hematopoietic cell lineage	89	0.578601	1.62284	0.000902	0.005429	0.003229	4197	tags=39%, list=16%, signal=33%	Anpep/Cd14/Cd19/Cd1d1/Cd1d2/Cd2/Cd22/Cd24a/Cd33/Cd34/Cd36/Cd37/Cd38/Cd3d/Cd3e/Cd3g/Cd4/Cd44/Cd5/Cd55/Cd55b/Cd59a/Cd59b/Cd7/Cd8a/Cd8b1/Cd9/Cr1l/Cr2/Csf1/Csf1r/Csf2/Csf2ra/Csf3/Csf3r
mmu04213	Longevity regulating pathway - multiple species	59	0.658771	1.71466	0.001038	0.005725	0.003404	2065	tags=24%, list=8%, signal=22%	Adcy1/Adcy2/Adcy3/Adcy4/Adcy5/Adcy6/Adcy7/Adcy8/Adcy9/Akt1/Akt1s1/Akt2/Akt3/Atg5
mmu00330	Arginine and proline metabolism	48	0.657265	1.67274	0.000974	0.005725	0.003404	3870	tags=42%, list=14%, signal=36%	Agmat/Aldh18a1/Aldh1b1/Aldh2/Aldh3a2/Aldh4a1/Aldh7a1/Aldh9a1/Amd1/Amd2/Aoc1/Arg1/Arg2/Azin2/Carns1/Ckb/Ckm/Ckmt1/Cndp1/Cndp2
mmu05150	Staphylococcus aureus infection	58	0.63329	1.64667	0.001013	0.005725	0.003404	6234	tags=50%, list=23%, signal=38%	C1qa/C1qb/C1qc/C1ra/C1rb/C1s1/C1s2/C2/C3/C3ar1/C4a/C4b/C5ar1/Camp/Cfb/Cfd/Cfh/Cfi/Defb1/Dsg1a/Dsg1b/Dsg1c/Fcgr1/Fcgr2b/Fcgr3/Fcgr4/Fgg/Fpr1/Fpr2
mmu04972	Pancreatic secretion	75	0.601279	1.64228	0.001014	0.005725	0.003404	3744	tags=45%, list=14%, signal=39%	Adcy1/Adcy2/Adcy3/Adcy4/Adcy5/Adcy6/Adcy7/Adcy8/Adcy9/Amy1/Atp1a1/Atp1a2/Atp1a3/Atp1a4/Atp1b1/Atp1b2/Atp1b3/Atp1b4/Atp2a1/Atp2a2/Atp2a3/Atp2b1/Atp2b2/Atp2b3/Atp2b4/Bst1/Car2/Cd38/Cela2a/Cftr/Chrm3/Clca1/Clca3a1/Clca3a2
mmu05012	Parkinson disease	241	-0.48942	-1.45446	0.001036	0.005725	0.003404	4399	tags=31%, list=16%, signal=26%	Sdha/Sdhb/Sdhc/Sdhd/Sem1/Septin5/Slc11a2/Slc18a1/Slc18a2/Slc25a31/Slc25a4/Slc25a5/Slc39a1/Slc39a10/Slc39a11/Slc39a12/Slc39a13/Slc39a14/Slc39a2/Slc39a3/Slc39a4/Slc39a5/Slc39a6/Slc39a7/Slc39a8/Slc39a9/Snca/Sncaip/Sod1/Th/Trap1/Trp53/Tuba1a/Tuba1b/Tuba1c/Tuba3a/Tuba3b/Tuba4a/Tuba8/Tubal3/Tubb1/Tubb2a/Tubb2b/Tubb3/Tubb4a/Tubb4b/Tubb5/Tubb6/Txn1/Txn2/Uba1/Uba1y/Uba52/Ubb/Ubc/Ube2g1/Ube2g2/Ube2j1/Ube2j…
mmu00040	Pentose and glucuronate interconversions	34	-0.74497	-1.72689	0.00107	0.005808	0.003454	1238	tags=59%, list=5%, signal=56%	Ugdh/Ugp2/Ugt1a1/Ugt1a2/Ugt1a5/Ugt1a6a/Ugt1a6b/Ugt1a7c/Ugt1a8/Ugt1a9/Ugt2a1/Ugt2a3/Ugt2b1/Ugt2b34/Ugt2b35/Ugt2b36/Ugt2b37/Ugt2b38/Ugt2b5/Xylb
mmu01522	Endocrine resistance	90	0.579016	1.62468	0.001146	0.006119	0.003639	3410	tags=29%, list=13%, signal=25%	Abcb11/Adcy1/Adcy2/Adcy3/Adcy4/Adcy5/Adcy6/Adcy7/Adcy8/Adcy9/Akt1/Akt2/Akt3/Araf/Bad/Bax/Bcl2/Bik/Braf/Carm1/Ccnd1/Cdk4/Cdkn1a/Cdkn1b/Cdkn2a/Cdkn2c
mmu04072	Phospholipase D signaling pathway	135	0.512727	1.51863	0.001259	0.006615	0.003934	2216	tags=18%, list=8%, signal=16%	Adcy1/Adcy2/Adcy3/Adcy4/Adcy5/Adcy6/Adcy7/Adcy8/Adcy9/Agpat1/Agpat2/Agpat3/Agpat4/Agpat5/Agt/Agtr1a/Agtr1b/Akt1/Akt2/Akt3/Arf2/Arf6/Avpr1a/Avpr2
mmu04726	Serotonergic synapse	108	0.533772	1.5364	0.001402	0.007253	0.004313	4654	tags=35%, list=17%, signal=29%	Adcy5/Alox12e/Alox15/Alox5/App/Araf/Braf/Cacna1a/Cacna1b/Cacna1c/Cacna1d/Cacna1f/Cacna1s/Casp3/Cyp2c23/Cyp2c29/Cyp2c37/Cyp2c38/Cyp2c39/Cyp2c40/Cyp2c50/Cyp2c54/Cyp2c55/Cyp2c68/Cyp2c70/Cyp2d10/Cyp2d11/Cyp2d12/Cyp2d22/Cyp2d26/Cyp2d40/Cyp2d9/Cyp2j5/Cyp2j6/Cyp2j8/Cyp2j9/Cyp4x1/Ddc
mmu04966	Collecting duct acid secretion	23	0.794318	1.76667	0.001441	0.007336	0.004363	2893	tags=87%, list=11%, signal=78%	Atp4a/Atp6v0a1/Atp6v0a2/Atp6v0a4/Atp6v0c/Atp6v0d1/Atp6v0d2/Atp6v0e/Atp6v0e2/Atp6v1a/Atp6v1b1/Atp6v1b2/Atp6v1c1/Atp6v1c2/Atp6v1d/Atp6v1e1/Atp6v1f/Atp6v1g1/Atp6v1g2/Car2
mmu05034	Alcoholism	172	0.484052	1.45936	0.001501	0.00753	0.004478	4131	tags=14%, list=15%, signal=12%	Adcy5/Adora2a/Adora2b/Araf/Atf2/Atf4/Atf6b/Bdnf/Braf/Calm1/Calm2/Calm3/Calml3/Calml4/Camk4/Camkk1/Camkk2/Creb1/Creb3/Creb3l1/Creb3l2/Creb3l3/Creb3l4/Creb5
mmu04371	Apelin signaling pathway	128	0.517278	1.52839	0.001666	0.00823	0.004894	3345	tags=22%, list=13%, signal=19%	Acta2/Adcy1/Adcy10/Adcy2/Adcy3/Adcy4/Adcy5/Adcy6/Adcy7/Adcy8/Adcy9/Agtr1a/Agtr1b/Akt1/Akt2/Akt3/Apln/Aplnr/Becn1/Calm1/Calm2/Calm3/Calml3/Calml4/Camk4/Ccn2/Ccnd1/Cdh1
mmu01210	2-Oxocarboxylic acid metabolism	19	0.820543	1.75082	0.001815	0.008708	0.005179	4201	tags=42%, list=16%, signal=36%	Aadat/Aco1/Aco2/Acy1/Bcat1/Bcat2/Cs/Csl
mmu00140	Steroid hormone biosynthesis	73	-0.60847	-1.59335	0.001795	0.008708	0.005179	3098	tags=33%, list=12%, signal=29%	Srd5a1/Srd5a2/Srd5a3/Sts/Sult1e1/Sult2b1/Tomt/Ugt1a1/Ugt1a2/Ugt1a5/Ugt1a6a/Ugt1a6b/Ugt1a7c/Ugt1a8/Ugt1a9/Ugt2a1/Ugt2a3/Ugt2b1/Ugt2b34/Ugt2b35/Ugt2b36/Ugt2b37/Ugt2b38/Ugt2b5
mmu00360	Phenylalanine metabolism	19	0.813496	1.73578	0.002426	0.01147	0.006821	1676	tags=37%, list=6%, signal=35%	4930438A08Rik/Aldh3a1/Aldh3b1/Aldh3b2/Aldh3b3/Aoc2/Aoc3
mmu04714	Thermogenesis	212	0.449239	1.38567	0.002522	0.011757	0.006992	4131	tags=39%, list=15%, signal=33%	Acsl1/Acsl3/Acsl4/Acsl5/Acsl6/Actb/Actg1/Actl6a/Actl6b/Adcy1/Adcy10/Adcy2/Adcy3/Adcy4/Adcy5/Adcy6/Adcy7/Adcy8/Adcy9/Adrb3/Akt1s1/Arid1a/Arid1b/Atf2/Atp5a1/Atp5b/Atp5c1/Atp5d/Atp5e/Atp5g1/Atp5g2/Atp5g3/Atp5h/Atp5j/Atp5j2/Atp5k/Atp5l/Atp5o/Atp5pb/ATP6/Bmp8b/Cnr1/Coa3/Coa4/Coa5/Coa6/Coa7/Cox10/Cox11/Cox14/Cox15/Cox16/Cox17/Cox18/Cox19/Cox20/Cox4i1/Cox4i2/Cox5a/Cox5b/Cox6a1/Cox6a2/Cox6b1/Cox6b2/Cox6c…
mmu03320	PPAR signaling pathway	81	0.575343	1.58691	0.002663	0.012241	0.00728	1789	tags=26%, list=7%, signal=24%	Acaa1a/Acaa1b/Acadl/Acadm/Acox1/Acox2/Acox3/Acsbg1/Acsbg3/Acsl1/Acsl3/Acsl4/Acsl5/Acsl6/Adipoq/Angptl4/Apoa1/Apoa2/Apoa5/Apoc3/Aqp7
mmu00053	Ascorbate and aldarate metabolism	29	-0.73503	-1.63862	0.002711	0.012246	0.007283	1238	tags=62%, list=5%, signal=59%	Ugdh/Ugt1a1/Ugt1a2/Ugt1a5/Ugt1a6a/Ugt1a6b/Ugt1a7c/Ugt1a8/Ugt1a9/Ugt2a1/Ugt2a3/Ugt2b1/Ugt2b34/Ugt2b35/Ugt2b36/Ugt2b37/Ugt2b38/Ugt2b5
mmu04728	Dopaminergic synapse	123	0.510348	1.49846	0.002738	0.012246	0.007283	4131	tags=27%, list=15%, signal=23%	Adcy5/Akt1/Akt2/Akt3/Arntl/Arrb1/Arrb2/Atf2/Atf4/Atf6b/Cacna1a/Cacna1b/Cacna1c/Cacna1d/Calm1/Calm2/Calm3/Calml3/Calml4/Caly/Camk2a/Camk2b/Camk2d/Camk2g/Clock/Comt/Creb1/Creb3/Creb3l1/Creb3l2/Creb3l3/Creb3l4/Creb5
mmu04390	Hippo signaling pathway	142	-0.5182	-1.45963	0.002825	0.012467	0.007414	3619	tags=31%, list=14%, signal=27%	Smad1/Smad2/Smad3/Smad4/Smad7/Snai2/Sox2/Stk3/Tcf7/Tcf7l1/Tcf7l2/Tead1/Tead2/Tead3/Tead4/Tgfb1/Tgfb2/Tgfb3/Tgfbr1/Tgfbr2/Trp53bp2/Trp73/Wnt11/Wnt16/Wnt2/Wnt2b/Wnt4/Wnt5a/Wnt5b/Wnt6/Wnt7b/Wnt8b/Wnt9a/Wnt9b/Wtip/Wwc1/Wwtr1/Yap1/Ywhab/Ywhae/Ywhag/Ywhah/Ywhaq/Ywhaz
mmu00640	Propanoate metabolism	30	0.732667	1.70101	0.002989	0.012683	0.007542	2428	tags=40%, list=9%, signal=36%	Abat/Acaca/Acacb/Acads/Acox1/Acox3/Acss1/Acss2/Acss3/Aldh6a1/Bckdha/Bckdhb
mmu05412	Arrhythmogenic right ventricular cardiomyopathy	71	0.581028	1.57651	0.002961	0.012683	0.007542	5068	tags=48%, list=19%, signal=39%	Actb/Actg1/Actn2/Actn3/Atp2a1/Atp2a2/Atp2a3/Cacna1c/Cacna1d/Cacna1f/Cacna1s/Cacna2d1/Cacna2d2/Cacna2d4/Cacnb1/Cacnb2/Cacnb3/Cacnb4/Cacng1/Cacng3/Cacng4/Cacng5/Cacng7/Cacng8/Cdh2/Ctnna1/Ctnna3/Ctnnb1/Dag1/Des/Dmd/Dsc2/Dsg2/Dsp
mmu03013	Nucleocytoplasmic transport	106	-0.54616	-1.49469	0.002929	0.012683	0.007542	3064	tags=26%, list=11%, signal=23%	Snupn/Srrm1/Sumo1/Sumo2/Sumo3/Thoc1/Thoc2/Thoc2l/Thoc3/Thoc5/Thoc6/Thoc7/Tmem33/Tnpo1/Tnpo2/Tnpo3/Tpr/Ube2i/Upf1/Upf2/Upf3a/Upf3b/Xpo1/Xpo4/Xpo5/Xpo6/Xpo7/Xpot
mmu00910	Nitrogen metabolism	17	0.816161	1.71564	0.003222	0.013498	0.008027	2901	tags=82%, list=11%, signal=73%	Car1/Car12/Car13/Car14/Car15/Car2/Car3/Car4/Car5a/Car5b/Car6/Car7/Car8/Car9
mmu04975	Fat digestion and absorption	32	0.725621	1.71497	0.004014	0.016608	0.009876	1745	tags=34%, list=7%, signal=32%	Abca1/Abcg5/Abcg8/Acat1/Acat2/Acat3/Agpat1/Agpat2/Apoa1/Apoa4/Apob
mmu04928	Parathyroid hormone synthesis, secretion and action	99	0.529254	1.50808	0.004688	0.019158	0.011393	4382	tags=32%, list=16%, signal=27%	Adcy1/Adcy2/Adcy3/Adcy4/Adcy5/Adcy6/Adcy7/Adcy8/Adcy9/Akap13/Araf/Arhgef1/Arhgef11/Arrb1/Arrb2/Atf2/Atf4/Atf6b/Bcl2/Bglap/Bglap3/Braf/Cdkn1a/Creb1/Creb3/Creb3l1/Creb3l2/Creb3l3/Creb3l4/Creb5/Cyp24a1/Cyp27b1
mmu04211	Longevity regulating pathway	86	0.539205	1.50323	0.004991	0.020146	0.011981	2943	tags=31%, list=11%, signal=28%	Adcy1/Adcy2/Adcy3/Adcy4/Adcy5/Adcy6/Adcy7/Adcy8/Adcy9/Adipoq/Adipor1/Adipor2/Akt1/Akt1s1/Akt2/Akt3/Appl1/Atf2/Atf4/Atf6b/Atg101/Atg13/Atg5/Bax/Camk4/Camkk2/Cat
mmu04935	Growth hormone synthesis, secretion and action	109	0.516768	1.49338	0.005068	0.020209	0.012018	4150	tags=28%, list=16%, signal=24%	Adcy1/Adcy10/Adcy2/Adcy3/Adcy4/Adcy5/Adcy6/Adcy7/Adcy8/Adcy9/Akt1/Akt2/Akt3/Atf2/Atf4/Atf6b/Bcar1/Cacna1c/Cacna1d/Cacna1f/Cacna1s/Creb1/Creb3/Creb3l1/Creb3l2/Creb3l3/Creb3l4/Creb5/Crebbp/Crk/Crkl
mmu04961	Endocrine and other factor-regulated calcium reabsorption	49	0.617744	1.58728	0.005451	0.021228	0.012624	3839	tags=49%, list=14%, signal=42%	Adcy6/Adcy9/Ap2a1/Ap2a2/Ap2b1/Ap2m1/Ap2s1/Atp1a1/Atp1a2/Atp1a3/Atp1a4/Atp1b1/Atp1b2/Atp1b3/Atp1b4/Atp2b1/Atp2b2/Atp2b3/Atp2b4/Bdkrb2/Calb1/Clta/Cltb/Cltc
mmu04621	NOD-like receptor signaling pathway	150	-0.49726	-1.40964	0.005445	0.021228	0.012624	2968	tags=20%, list=11%, signal=18%	Stat1/Sting1/Sugt1/Tab1/Tab2/Tab3/Tank/Tbk1/Ticam1/Tlr4/Tnf/Tnfaip3/Traf2/Traf3/Traf5/Traf6/Trip6/Trp53bp1/Trpm2/Trpm7/Trpv2/Txn1/Txn2/Txnip/Tyk2/Vdac1/Vdac2/Vdac3/Xiap/Ywhae
mmu00340	Histidine metabolism	23	0.751291	1.67097	0.005738	0.021964	0.013062	3870	tags=70%, list=14%, signal=60%	Aldh1b1/Aldh2/Aldh3a1/Aldh3a2/Aldh3b1/Aldh3b2/Aldh3b3/Aldh7a1/Aldh9a1/Amdhd1/Aoc1/Aspa/Carnmt1/Carns1/Cndp1/Cndp2
mmu00982	Drug metabolism - cytochrome P450	62	-0.59619	-1.53905	0.005773	0.021964	0.013062	1234	tags=27%, list=5%, signal=26%	Ugt1a1/Ugt1a2/Ugt1a5/Ugt1a6a/Ugt1a6b/Ugt1a7c/Ugt1a8/Ugt1a9/Ugt2a1/Ugt2a3/Ugt2b1/Ugt2b34/Ugt2b35/Ugt2b36/Ugt2b37/Ugt2b38/Ugt2b5
mmu05414	Dilated cardiomyopathy	87	0.529936	1.4726	0.006141	0.023098	0.013736	2806	tags=39%, list=10%, signal=35%	Actb/Actc1/Actg1/Adcy1/Adcy2/Adcy3/Adcy4/Adcy5/Adcy6/Adcy7/Adcy8/Adcy9/Adrb1/Agt/Atp2a1/Atp2a2/Atp2a3/Cacna1c/Cacna1d/Cacna1f/Cacna1s/Cacna2d1/Cacna2d2/Cacna2d4/Cacnb1/Cacnb2/Cacnb3/Cacnb4/Cacng1/Cacng3/Cacng4/Cacng5/Cacng7/Cacng8
mmu04727	GABAergic synapse	82	0.530713	1.4698	0.00723	0.026888	0.01599	2793	tags=20%, list=10%, signal=18%	Abat/Adcy1/Adcy2/Adcy3/Adcy4/Adcy5/Adcy6/Adcy7/Adcy8/Adcy9/Cacna1a/Cacna1b/Cacna1c/Cacna1d/Cacna1f/Cacna1s
mmu04062	Chemokine signaling pathway	178	0.45622	1.38901	0.008012	0.029466	0.017523	4337	tags=39%, list=16%, signal=33%	Adcy1/Adcy2/Adcy3/Adcy4/Adcy5/Adcy6/Adcy7/Adcy8/Adcy9/Akt1/Akt2/Akt3/Arrb1/Arrb2/Bad/Bcar1/Braf/Ccl1/Ccl12/Ccl17/Ccl19/Ccl2/Ccl21a/Ccl21b/Ccl21d/Ccl22/Ccl24/Ccl25/Ccl27a/Ccl28/Ccl3/Ccl4/Ccl5/Ccl6/Ccl7/Ccl8/Ccl9/Ccr1/Ccr10/Ccr1l1/Ccr2/Ccr3/Ccr4/Ccr5/Ccr6/Ccr7/Ccr9/Cdc42/Chuk/Crk/Crkl/Cx3cl1/Cx3cr1/Cxcl1/Cxcl10/Cxcl11/Cxcl12/Cxcl13/Cxcl14/Cxcl16/Cxcl2/Cxcl3/Cxcl5/Cxcl9/Cxcr1/Cxcr2/Cxcr3/Cxcr4/Cxcr5…
mmu04020	Calcium signaling pathway	206	0.419866	1.29761	0.008382	0.030489	0.018132	3666	tags=28%, list=14%, signal=24%	Adcy1/Adcy2/Adcy3/Adcy4/Adcy7/Adcy8/Adcy9/Adora2a/Adora2b/Adra1a/Adra1b/Adra1d/Adrb1/Adrb2/Adrb3/Agtr1a/Agtr1b/Asph/Atp2a1/Atp2a2/Atp2a3/Atp2b1/Atp2b2/Atp2b3/Atp2b4/Avpr1a/Bdkrb1/Bdkrb2/Cacna1a/Cacna1b/Cacna1c/Cacna1d/Cacna1e/Cacna1f/Cacna1g/Cacna1h/Cacna1i/Cacna1s/Calm1/Calm2/Calm3/Calml3/Calml4/Camk1/Camk2a/Camk2b/Camk2d/Camk2g/Camk4/Casq1/Casq2/Cckbr/Cd38/Chrm1/Chrm2/Chrm3/Chrm5
mmu05217	Basal cell carcinoma	53	-0.6224	-1.57388	0.008604	0.030954	0.018408	2858	tags=32%, list=11%, signal=29%	Sufu/Tcf7/Tcf7l1/Tcf7l2/Trp53/Wnt11/Wnt16/Wnt2/Wnt2b/Wnt4/Wnt5a/Wnt5b/Wnt6/Wnt7b/Wnt8b/Wnt9a/Wnt9b
mmu04974	Protein digestion and absorption	79	0.547933	1.50508	0.008864	0.030963	0.018413	4273	tags=62%, list=16%, signal=52%	Ace2/Atp1a1/Atp1a2/Atp1a3/Atp1a4/Atp1b1/Atp1b2/Atp1b3/Atp1b4/Cela2a/Col10a1/Col11a2/Col12a1/Col13a1/Col14a1/Col15a1/Col16a1/Col17a1/Col18a1/Col1a1/Col1a2/Col20a1/Col22a1/Col23a1/Col24a1/Col25a1/Col27a1/Col28a1/Col3a1/Col4a1/Col4a2/Col4a3/Col4a4/Col4a5/Col4a6/Col5a1/Col5a2/Col5a3/Col6a1/Col6a2/Col6a3/Col6a5/Col6a6/Col7a1/Col8a1/Col8a2/Col9a3/Cpb2/Ctrl
mmu04750	Inflammatory mediator regulation of TRP channels	111	0.495936	1.43979	0.008887	0.030963	0.018413	4458	tags=41%, list=17%, signal=34%	Adcy1/Adcy2/Adcy3/Adcy4/Adcy5/Adcy6/Adcy7/Adcy8/Adcy9/Alox12e/Asic1/Asic3/Asic5/Bdkrb1/Bdkrb2/Calm1/Calm2/Calm3/Calml3/Calml4/Camk2a/Camk2b/Camk2d/Camk2g/Cyp2c23/Cyp2c29/Cyp2c37/Cyp2c38/Cyp2c39/Cyp2c40/Cyp2c50/Cyp2c54/Cyp2c55/Cyp2c68/Cyp2c70/Cyp2j5/Cyp2j6/Cyp2j8/Cyp2j9/Cyp4a10/Cyp4a12a/Cyp4a12b/Cyp4a14/Cyp4a31/Cyp4a32
mmu05163	Human cytomegalovirus infection	219	0.425429	1.31927	0.008777	0.030963	0.018413	4360	tags=30%, list=16%, signal=25%	Adcy1/Adcy2/Adcy3/Adcy4/Adcy5/Adcy6/Adcy7/Adcy8/Adcy9/Akap13/Akt1/Akt2/Akt3/Arhgef1/Arhgef11/Arhgef12/Atf2/Atf4/Atf6b/B2m/Bak1/Bax/Bcar1/Bid/Calm1/Calm2/Calm3/Calml3/Calml4/Calr/Calr4/Casp3/Casp8/Casp9/Ccl12/Ccl2/Ccl3/Ccl4/Ccl5/Ccnd1/Ccr1/Ccr1l1/Ccr3/Ccr5/Cdk4/Cdk6/Cdkn1a/Cdkn2a/Cgas/Chuk/Creb1/Creb3/Creb3l1/Creb3l2/Creb3l3/Creb3l4/Creb5/Crk/Crkl/Ctnnb1/Cx3cl1/Cxcl12/Cxcr2/Cxcr4/Cycs
mmu00120	Primary bile acid biosynthesis	18	0.769735	1.62795	0.009591	0.032745	0.019473	4474	tags=78%, list=17%, signal=65%	Acnat1/Acnat2/Acot8/Acox2/Akr1d1/Amacr/Baat/Ch25h/Cyp27a1/Cyp39a1/Cyp46a1/Cyp7a1/Cyp7b1/Cyp8b1
mmu04918	Thyroid hormone synthesis	70	0.560219	1.5151	0.009596	0.032745	0.019473	2097	tags=33%, list=8%, signal=30%	Adcy1/Adcy2/Adcy3/Adcy4/Adcy5/Adcy6/Adcy7/Adcy8/Adcy9/Alb/Asgr1/Asgr2/Atf2/Atf4/Atf6b/Atp1a1/Atp1a2/Atp1a3/Atp1a4/Atp1b1/Atp1b2/Atp1b3/Atp1b4
mmu00190	Oxidative phosphorylation	116	0.486943	1.41938	0.009844	0.033247	0.019772	4067	tags=50%, list=15%, signal=43%	Atp4a/Atp5a1/Atp5b/Atp5c1/Atp5d/Atp5e/Atp5g1/Atp5g2/Atp5g3/Atp5h/Atp5j/Atp5j2/Atp5k/Atp5l/Atp5o/Atp5pb/ATP6/Atp6ap1/Atp6v0a1/Atp6v0a2/Atp6v0a4/Atp6v0b/Atp6v0c/Atp6v0d1/Atp6v0d2/Atp6v0e/Atp6v0e2/Atp6v1a/Atp6v1b1/Atp6v1b2/Atp6v1c1/Atp6v1c2/Atp6v1d/Atp6v1e1/Atp6v1f/Atp6v1g1/Atp6v1g2/Atp6v1h/Cox10/Cox11/Cox15/Cox17/Cox4i1/Cox4i2/Cox5a/Cox5b/Cox6a1/Cox6a2/Cox6b1/Cox6b2/Cox6c/Cox7a1/Cox7a2/Cox7a2l/Cox7…
mmu00510	N-Glycan biosynthesis	47	0.605863	1.53238	0.010524	0.035186	0.020924	2292	tags=32%, list=9%, signal=29%	Alg1/Alg10b/Alg11/Alg12/Alg13/Alg14/Alg2/Alg3/Alg5/Alg6/Alg8/Alg9/B4galt1/B4galt2/B4galt3
mmu04310	Wnt signaling pathway	151	-0.48509	-1.37697	0.011824	0.039136	0.023274	6210	tags=44%, list=23%, signal=34%	Ppp3ca/Ppp3cb/Ppp3cc/Ppp3r1/Prickle1/Prickle2/Prickle3/Prickle4/Prkaca/Prkacb/Prkca/Prkcb/Prkcg/Psen1/Rac1/Rac2/Rac3/Rbx1/Rhoa/Rnf43/Rock2/Ror1/Rspo1/Rspo3/Ruvbl1/Ryk/Senp2/Serpinf1/Sfrp1/Sfrp2/Sfrp4/Sfrp5/Siah1a/Siah1b/Skp1/Smad3/Smad4/Sost/Sox17/Tbl1x/Tbl1xr1/Tcf7/Tcf7l1/Tcf7l2/Tle1/Tle2/Tle3/Tle4/Tle6/Trp53/Vangl1/Vangl2/Wif1/Wnt11/Wnt16/Wnt2/Wnt2b/Wnt4/Wnt5a/Wnt5b/Wnt6/Wnt7b/Wnt8b/Wnt9a/Wnt9b…
mmu04650	Natural killer cell mediated cytotoxicity	97	-0.52375	-1.42358	0.012076	0.039575	0.023535	6695	tags=44%, list=25%, signal=33%	Pik3ca/Pik3cb/Pik3cd/Pik3r1/Pik3r2/Pik3r3/Plcg1/Plcg2/Ppp3ca/Ppp3cb/Ppp3cc/Ppp3r1/Prf1/Prkca/Prkcb/Prkcg/Ptk2b/Ptpn11/Ptpn6/Rac1/Rac2/Rac3/Raet1d/Raet1e/Raf1/Sh2d1a/Sh2d1b1/Sh3bp2/Shc1/Shc2/Shc4/Sos1/Sos2/Syk/Tnf/Tnfrsf10b/Tnfsf10/Tyrobp/Ulbp1/Vav1/Vav2/Vav3/Zap70
mmu00430	Taurine and hypotaurine metabolism	18	0.755139	1.59708	0.013198	0.04283	0.025471	6558	tags=100%, list=25%, signal=76%	Acnat1/Acnat2/Ado/Baat/Cdo1/Csad/Fmo1/Fmo2/Fmo3/Fmo4/Fmo5/Fmo9/Gad1/Gad2/Ggt1/Ggt5/Ggt6/Ggt7
mmu00062	Fatty acid elongation	27	0.686928	1.57171	0.014437	0.046393	0.02759	1091	tags=26%, list=4%, signal=25%	Acaa2/Acot1/Acot2/Acot3/Acot4/Acot5/Acot7
mmu04936	Alcoholic liver disease	123	0.465636	1.36717	0.015099	0.048055	0.028578	3203	tags=28%, list=12%, signal=25%	Acaca/Acacb/Acadm/Acadvl/Acox1/Acox3/Adh1/Adh4/Adh5/Adh7/Adipoq/Adipor1/Adipor2/Akt1/Akt2/Akt3/Aldh1b1/Aldh2/Aldh3a2/Aldh7a1/Aldh9a1/C1qa/C1qb/C1qc/C2/C3/C3ar1/C4a/C4b/C5ar1/Camkk2/Casp3/Casp8/Ccnd1/Cd14
mmu04064	NF-kappa B signaling pathway	103	-0.5146	-1.40418	0.01639	0.051623	0.0307	2782	tags=26%, list=10%, signal=24%	Syk/Tab1/Tab2/Tab3/Ticam1/Ticam2/Tirap/Tlr4/Tnf/Tnfaip3/Tnfrsf11a/Tnfrsf13c/Tnfrsf1a/Tnfsf11/Tnfsf13b/Tnfsf14/Tradd/Traf1/Traf2/Traf3/Traf5/Traf6/Trim25/Ube2i/Vcam1/Xiap/Zap70
mmu04150	mTOR signaling pathway	143	-0.48171	-1.3574	0.016532	0.051623	0.0307	4742	tags=34%, list=18%, signal=28%	Rps6/Rps6ka1/Rps6ka2/Rps6ka3/Rps6ka6/Rps6kb1/Rps6kb2/Rptor/Rraga/Rragb/Rragc/Rragd/Sec13/Seh1l/Sesn2/Sgk1/Skp2/Slc38a9/Slc3a2/Slc7a5/Sos1/Sos2/Stk11/Strada/Stradb/Tbc1d7/Telo2/Tnf/Tnfrsf1a/Tsc1/Tsc2/Tti1/Ulk1/Ulk2/Wdr24/Wdr59/Wnt11/Wnt16/Wnt2/Wnt2b/Wnt4/Wnt5a/Wnt5b/Wnt6/Wnt7b/Wnt8b/Wnt9a/Wnt9b
mmu03050	Proteasome	46	-0.61803	-1.51916	0.017162	0.053089	0.031571	6359	tags=96%, list=24%, signal=73%	Pomp/Psma1/Psma2/Psma3/Psma4/Psma5/Psma6/Psma7/Psma8/Psmb1/Psmb10/Psmb2/Psmb3/Psmb4/Psmb5/Psmb6/Psmb7/Psmb8/Psmb9/Psmc1/Psmc2/Psmc3/Psmc4/Psmc5/Psmc6/Psmd1/Psmd11/Psmd12/Psmd13/Psmd14/Psmd2/Psmd3/Psmd4/Psmd6/Psmd7/Psmd8/Psmd9/Psme1/Psme2/Psme2b/Psme3/Psme4/Psmf1/Sem1
mmu00564	Glycerophospholipid metabolism	86	0.506621	1.41239	0.017531	0.053729	0.031952	4768	tags=28%, list=18%, signal=23%	Ache/Adprm/Agpat1/Agpat2/Agpat3/Agpat4/Agpat5/Cdipt/Cds1/Cds2/Cept1/Chka/Chkb/Chpt1/Crls1/Dgka/Dgkb/Dgkd/Dgke/Dgkg/Dgkh/Dgki/Dgkq/Dgkz
mmu04920	Adipocytokine signaling pathway	67	0.532095	1.42466	0.017727	0.053832	0.032013	1447	tags=22%, list=5%, signal=21%	Acacb/Acsbg1/Acsbg3/Acsl1/Acsl3/Acsl4/Acsl5/Acsl6/Adipoq/Adipor1/Adipor2/Agrp/Akt1/Akt2/Akt3
mmu05031	Amphetamine addiction	63	0.534945	1.41576	0.018113	0.054505	0.032413	4131	tags=38%, list=15%, signal=32%	Adcy5/Arc/Atf2/Atf4/Atf6b/Cacna1c/Cacna1d/Calm1/Calm2/Calm3/Calml3/Calml4/Camk2a/Camk2b/Camk2d/Camk2g/Camk4/Creb1/Creb3/Creb3l1/Creb3l2/Creb3l3/Creb3l4/Creb5
mmu00220	Arginine biosynthesis	20	0.709611	1.53543	0.018865	0.056255	0.033454	2022	tags=25%, list=8%, signal=23%	Acy1/Arg1/Arg2/Asl/Ass1
mmu04625	C-type lectin receptor signaling pathway	102	0.471572	1.34811	0.019457	0.057501	0.034196	3801	tags=29%, list=14%, signal=25%	Akt1/Akt2/Akt3/Arhgef12/Bcl10/Bcl3/Calm1/Calm2/Calm3/Calml3/Calml4/Card9/Casp1/Casp8/Cblb/Ccl17/Ccl22/Cd209a/Cd209b/Cd209c/Cd209d/Cd209e/Cd209f/Chuk/Clec1b/Clec4b1/Clec4d/Clec4e/Clec4n/Clec7a
mmu00270	Cysteine and methionine metabolism	50	0.577736	1.48336	0.019982	0.058363	0.034708	3414	tags=30%, list=13%, signal=26%	4930438A08Rik/Adi1/Agxt2/Ahcy/Ahcyl1/Ahcyl2/Amd1/Amd2/Apip/Bcat1/Bcat2/Bhmt/Bhmt2/Cbs/Cdo1
mmu00591	Linoleic acid metabolism	36	0.611979	1.46936	0.02063	0.058363	0.034708	4443	tags=64%, list=17%, signal=53%	Alox15/Cyp1a2/Cyp2c23/Cyp2c29/Cyp2c37/Cyp2c38/Cyp2c39/Cyp2c40/Cyp2c50/Cyp2c54/Cyp2c55/Cyp2c68/Cyp2c70/Cyp2e1/Cyp2j5/Cyp2j6/Cyp2j8/Cyp2j9/Cyp3a11/Cyp3a13/Cyp3a25/Cyp3a41b/Cyp3a44
mmu00513	Various types of N-glycan biosynthesis	38	0.603392	1.46341	0.020571	0.058363	0.034708	2292	tags=34%, list=9%, signal=31%	Alg1/Alg11/Alg12/Alg13/Alg14/Alg2/Alg3/Alg9/B4galnt3/B4galnt4/B4galt1/B4galt2/B4galt3
mmu04720	Long-term potentiation	64	0.534846	1.42154	0.020222	0.058363	0.034708	2848	tags=25%, list=11%, signal=22%	Adcy1/Adcy8/Araf/Atf4/Braf/Cacna1c/Calm1/Calm2/Calm3/Calml3/Calml4/Camk2a/Camk2b/Camk2d/Camk2g/Camk4
mmu04611	Platelet activation	119	0.453104	1.32294	0.020576	0.058363	0.034708	1860	tags=15%, list=7%, signal=14%	Actb/Actg1/Adcy1/Adcy2/Adcy3/Adcy4/Adcy5/Adcy6/Adcy7/Adcy8/Adcy9/Akt1/Akt2/Akt3/Apbb1ip/Arhgap35/Arhgef1/Arhgef12
mmu04614	Renin-angiotensin system	20	0.699285	1.51309	0.022802	0.062599	0.037227	2136	tags=35%, list=8%, signal=32%	Ace/Ace2/Agt/Agtr1a/Agtr1b/Anpep/Atp6ap2
mmu01250	Biosynthesis of nucleotide sugars	38	-0.63545	-1.50393	0.022761	0.062599	0.037227	2415	tags=16%, list=9%, signal=14%	Tgds/Uap1/Uap1l1/Ugdh/Ugp2/Uxs1
mmu04962	Vasopressin-regulated water reabsorption	40	0.614828	1.49296	0.022684	0.062599	0.037227	5127	tags=75%, list=19%, signal=61%	Adcy3/Adcy6/Adcy9/Aqp2/Aqp3/Aqp4/Arhgdia/Arhgdib/Avpr2/Creb1/Creb3/Creb3l1/Creb3l2/Creb3l3/Creb3l4/Creb5/Dctn1/Dctn2/Dctn4/Dctn5/Dctn6/Dync1h1/Dync1i1/Dync1i2/Dync1li1/Dync1li2/Dync2h1/Dync2li1/Dynll1/Dynll2
mmu04926	Relaxin signaling pathway	118	0.456062	1.32964	0.022884	0.062599	0.037227	4131	tags=29%, list=15%, signal=24%	Acta2/Adcy1/Adcy2/Adcy3/Adcy4/Adcy5/Adcy6/Adcy7/Adcy8/Adcy9/Akt1/Akt2/Akt3/Arrb1/Arrb2/Atf2/Atf4/Atf6b/Col1a1/Col1a2/Col3a1/Col4a1/Col4a2/Col4a3/Col4a4/Col4a5/Col4a6/Creb1/Creb3/Creb3l1/Creb3l2/Creb3l3/Creb3l4/Creb5
mmu04922	Glucagon signaling pathway	96	0.477425	1.35627	0.023515	0.063799	0.037941	4166	tags=30%, list=16%, signal=26%	Acaca/Acacb/Adcy2/Akt1/Akt2/Akt3/Atf2/Atf4/Calm1/Calm2/Calm3/Calml3/Calml4/Camk2a/Camk2b/Camk2d/Camk2g/Cpt1a/Cpt1b/Cpt1c/Creb1/Creb3/Creb3l1/Creb3l2/Creb3l3/Creb3l4/Creb5/Crebbp/Crtc2
mmu00051	Fructose and mannose metabolism	36	0.604809	1.45215	0.023984	0.064543	0.038383	1480	tags=25%, list=6%, signal=24%	Akr1b10/Akr1b3/Akr1b7/Akr1b8/Aldoa/Aldoart1/Aldoart2/Aldob/Aldoc
mmu04724	Glutamatergic synapse	104	0.475046	1.36092	0.024871	0.06639	0.039482	1224	tags=9%, list=5%, signal=8%	Adcy1/Adcy2/Adcy3/Adcy4/Adcy5/Adcy6/Adcy7/Adcy8/Adcy9
mmu01230	Biosynthesis of amino acids	75	0.497226	1.35808	0.027152	0.071899	0.042758	2423	tags=21%, list=9%, signal=19%	Aco1/Aco2/Acy1/Aldh18a1/Aldoa/Aldoart1/Aldoart2/Aldob/Aldoc/Arg1/Arg2/Asl/Asns/Ass1/Bcat1/Bcat2
mmu04217	Necroptosis	139	-0.47874	-1.34486	0.028131	0.0739	0.043947	3880	tags=25%, list=15%, signal=22%	Slc25a31/Slc25a4/Slc25a5/Smpd1/Spata2/Spata2l/Sqstm1/Stat1/Stat3/Stat4/Stat5a/Stat5b/Stat6/Ticam1/Ticam2/Tlr3/Tlr4/Tnf/Tnfaip3/Tnfrsf10b/Tnfrsf1a/Tnfsf10/Tradd/Traf2/Traf5/Trpm7/Tyk2/Usp21/Vdac1/Vdac2/Vdac3/Vps4a/Vps4b/Xiap/Zbp1
mmu00590	Arachidonic acid metabolism	65	0.531487	1.41592	0.028607	0.074557	0.044339	4458	tags=46%, list=17%, signal=39%	Alox12e/Alox15/Alox5/Cbr1/Cbr2/Cbr3/Cyp2b10/Cyp2c23/Cyp2c29/Cyp2c37/Cyp2c38/Cyp2c39/Cyp2c40/Cyp2c50/Cyp2c54/Cyp2c55/Cyp2c68/Cyp2c70/Cyp2e1/Cyp2j5/Cyp2j6/Cyp2j8/Cyp2j9/Cyp2u1/Cyp4a10/Cyp4a12a/Cyp4a12b/Cyp4a14/Cyp4a31/Cyp4a32
mmu00980	Metabolism of xenobiotics by cytochrome P450	66	-0.55188	-1.42903	0.031829	0.082308	0.048948	1234	tags=30%, list=5%, signal=29%	Sult2a1/Sult2a7/Sult2a8/Ugt1a1/Ugt1a2/Ugt1a5/Ugt1a6a/Ugt1a6b/Ugt1a7c/Ugt1a8/Ugt1a9/Ugt2a1/Ugt2a3/Ugt2b1/Ugt2b34/Ugt2b35/Ugt2b36/Ugt2b37/Ugt2b38/Ugt2b5
mmu03450	Non-homologous end-joining	13	-0.77695	-1.4782	0.033141	0.085036	0.05057	681	tags=54%, list=3%, signal=52%	Poll/Polm/Prkdc/Rad50/Xrcc4/Xrcc5/Xrcc6
mmu04114	Oocyte meiosis	113	0.466347	1.35634	0.034568	0.088016	0.052342	3381	tags=39%, list=13%, signal=34%	Adcy1/Adcy2/Adcy3/Adcy4/Adcy5/Adcy6/Adcy7/Adcy8/Adcy9/Anapc1/Anapc10/Anapc11/Anapc13/Anapc15/Anapc16/Anapc2/Anapc4/Anapc5/Anapc7/Ar/Aurka/Btrc/Bub1/Calm1/Calm2/Calm3/Calml3/Calml4/Camk2a/Camk2b/Camk2d/Camk2g/Ccnb1/Ccnb2/Ccne1/Ccne2/Cdc16/Cdc20/Cdc23/Cdc25c/Cdc26/Cdc27/Cdk1/Cdk2
mmu00240	Pyrimidine metabolism	51	-0.57161	-1.42938	0.035608	0.089972	0.053506	2296	tags=22%, list=9%, signal=20%	Tk1/Tk2/Tymp/Tyms/Uck1/Uck2/Uckl1/Umps/Upb1/Upp1/Upp2
mmu00730	Thiamine metabolism	12	0.761826	1.44208	0.037587	0.094252	0.05605	1513	tags=67%, list=6%, signal=63%	Acp1/Ak1/Ak2/Ak4/Ak5/Ak7/Ak8/Alpl
mmu03060	Protein export	27	-0.67674	-1.49625	0.038127	0.094889	0.056429	4381	tags=78%, list=16%, signal=65%	Sec11a/Sec11c/Sec61a1/Sec61a2/Sec61b/Sec61g/Sec62/Sec63/Spcs1/Spcs2/Spcs3/Srp14/Srp19/Srp54a/Srp54b/Srp54c/Srp68/Srp72/Srp9/Srpr/Srprb
mmu00601	Glycosphingolipid biosynthesis - lacto and neolacto series	25	0.647343	1.47029	0.038576	0.095288	0.056667	2293	tags=52%, list=9%, signal=48%	A4galt/B3galnt1/B3galt1/B3galt2/B3galt5/B3gnt2/B3gnt3/B3gnt4/B3gnt5/B4galt1/B4galt2/B4galt3/B4galt4
mmu05205	Proteoglycans in cancer	191	-0.43627	-1.27039	0.039349	0.096479	0.057375	2437	tags=15%, list=9%, signal=14%	Tfap4/Tgfb1/Tgfb2/Thbs1/Tiam1/Timp3/Tlr2/Tlr4/Tnf/Trp53/Twist1/Twist2/Vav1/Vav2/Vav3/Vegfa/Vtn/Wnt11/Wnt16/Wnt2/Wnt2b/Wnt4/Wnt5a/Wnt5b/Wnt6/Wnt7b/Wnt8b/Wnt9a/Wnt9b
mmu00592	alpha-Linolenic acid metabolism	18	0.704012	1.48895	0.04007	0.097524	0.057997	1096	tags=22%, list=4%, signal=21%	Acaa1a/Acaa1b/Acox1/Acox3
mmu05225	Hepatocellular carcinoma	162	-0.4414	-1.25771	0.040625	0.098152	0.05837	3618	tags=25%, list=14%, signal=22%	Smad2/Smad3/Smad4/Smarca2/Smarca4/Smarcb1/Smarcc1/Smarcc2/Smarcd1/Smarcd2/Smarcd3/Smarce1/Sos1/Sos2/Tcf7/Tcf7l1/Tcf7l2/Terc/Tert/Tgfa/Tgfb1/Tgfb2/Tgfb3/Tgfbr1/Tgfbr2/Trp53/Txnrd1/Txnrd2/Txnrd3/Wnt11/Wnt16/Wnt2/Wnt2b/Wnt4/Wnt5a/Wnt5b/Wnt6/Wnt7b/Wnt8b/Wnt9a/Wnt9b
mmu05140	Leishmaniasis	67	-0.52103	-1.34749	0.041734	0.100101	0.059529	2968	tags=15%, list=11%, signal=13%	Stat1/Tab1/Tab2/Tgfb1/Tgfb2/Tgfb3/Tlr2/Tlr4/Tnf/Traf6
mmu00350	Tyrosine metabolism	34	0.606618	1.43877	0.045343	0.1069	0.063572	1679	tags=38%, list=6%, signal=36%	4930438A08Rik/Adh1/Adh4/Adh5/Adh7/Aldh3a1/Aldh3b1/Aldh3b2/Aldh3b3/Aoc2/Aoc3/Aox2/Aox3
mmu00563	Glycosylphosphatidylinositol (GPI)-anchor biosynthesis	26	-0.66097	-1.43663	0.045537	0.1069	0.063572	6838	tags=85%, list=26%, signal=63%	Pgap1/Piga/Pigb/Pigc/Pigf/Pigg/Pigh/Pigk/Pigl/Pigm/Pign/Pigo/Pigp/Pigq/Pigs/Pigt/Pigu/Pigv/Pigw/Pigx/Pigyl/Pigz
mmu03020	RNA polymerase	30	-0.62749	-1.41372	0.045045	0.1069	0.063572	6394	tags=93%, list=24%, signal=71%	Polr1a/Polr1b/Polr1c/Polr1d/Polr1e/Polr2a/Polr2b/Polr2c/Polr2d/Polr2e/Polr2f/Polr2g/Polr2h/Polr2i/Polr2j/Polr2k/Polr2l/Polr2m/Polr3a/Polr3b/Polr3c/Polr3d/Polr3e/Polr3f/Polr3g/Polr3gl/Polr3h/Polr3k
mmu04657	IL-17 signaling pathway	77	-0.49119	-1.29352	0.046233	0.107768	0.064089	3059	tags=18%, list=11%, signal=16%	Srsf1/Tab2/Tab3/Tbk1/Tnf/Tnfaip3/Tradd/Traf2/Traf3/Traf3ip2/Traf4/Traf5/Traf6/Usp25
mmu04964	Proximal tubule bicarbonate reclamation	21	0.682413	1.49879	0.048361	0.11194	0.06657	2895	tags=52%, list=11%, signal=47%	Aqp1/Atp1a1/Atp1a2/Atp1a3/Atp1a4/Atp1b1/Atp1b2/Atp1b3/Atp1b4/Car2/Car4
mmu05231	Choline metabolism in cancer	92	-0.46326	-1.25535	0.049261	0.113232	0.067338	7001	tags=62%, list=26%, signal=46%	Pcyt1a/Pcyt1b/Pdgfa/Pdgfb/Pdgfc/Pdgfd/Pdgfra/Pdgfrb/Pdpk1/Pik3ca/Pik3cb/Pik3cd/Pik3r1/Pik3r2/Pik3r3/Pip5k1a/Pip5k1c/Pla2g4a/Pla2g4b/Pla2g4c/Pla2g4d/Pla2g4f/Plcg1/Pld1/Pld2/Plpp1/Plpp2/Plpp3/Prkca/Prkcb/Prkcg/Rac1/Rac2/Rac3/Raf1/Ralgds/Rheb/Rps6kb1/Rps6kb2/Slc22a1/Slc22a21/Slc22a3/Slc22a4/Slc22a5/Slc44a1/Slc44a2/Slc44a3/Slc44a4/Sos1/Sos2/Sp1/Tsc1/Tsc2/Was/Wasf1/Wasf2/Wasf3
